# Supplementary material for: DNA methylation analysis of porcine mammary epithelial cells reveals differentially methylated loci associated with immune response against Escherichia coli challenge
Source: BMC Genomics. 2019 Jul 31;20:623. doi: 10.1186/s12864-019-5976-7 (PMC6670134; doi:10.1186/s12864-019-5976-7)
Supplement: Supplementary file 6 — Differentially methylated CpG sites in E. coli 3hpc compared to the unchallenged control group. (XLSX 55 kb) [file 12864_2019_5976_MOESM6_ESM.xlsx]

## Sheet: Additional file 2
Additional file 1.
Differentially methylated CpG sites at E. coli 3hpc compared to the unchallenged control group
chr	start	end	strand	meth.diff	pvalue	Gene_name	cpgid
6	89574431	89574431	+	-33.4416	0.00120241	A3GALT2	cg6:89574431
12	1607375	1607375	+	25.7661	0.000582764	AATK	cg12:1607375
6	67193177	67193177	+	-13.1579	0.00645364	ACOT7	cg6:67193177
16	76940169	76940169	+	28.1746	0.00747242	ADAMTS16	cg16:76940169
1	48885384	48885384	+	20.1544	0.00640658	ADGRB3	cg1:48885384
14	49449214	49449214	-	-10.2041	0.00687779	ADORA2A	cg14:49449214
12	59443669	59443669	-	16.2162	0.00145894	ADORA2B	cg12:59443669
2	150107217	150107217	+	29.5218	0.00781362	ADRB2	cg2:150107217
4	2934639	2934639	-	30.4762	0.000988105	AGO2	cg4:2934639
1	6786879	6786879	-	-15.7895	0.00521639	AGPAT4	cg1:6786879
11	15844582	15844582	+	15.7895	0.00191623	ALG11	cg11:15844582
3	1999512	1999512	-	-12.9032	0.00617151	AMZ1	cg3:1999512
4	36464896	36464896	+	-36.2771	0.00122166	ANKRD46	cg4:36464896
8	137667966	137667966	-	12.5	0.00654671	ANTXR2	cg8:137667966
13	32195228	32195228	-	11.1111	0.00674583	APEH	cg13:32195228
5	15853467	15853467	-	-34.3259	0.00272647	AQP2	cg5:15853467
6	65011525	65011525	-	-23.8192	0.00372064	ARHGEF16	cg6:65011525
15	134622948	134622948	+	21.1842	0.00303563	ARL4C	cg15:134622948
9	9573792	9573792	-	-13.5135	0.00640365	ARRB1	cg9:9573792
2	151328085	151328085	-	17.5	0.00296526	ARSI	cg2:151328085
6	167384781	167384781	-	20.3079	0.00405285	ARTN	cg6:167384781
5	16600652	16600652	-	15.1515	0.00567086	ATF1	cg5:16600652
11	57045	57045	-	-15.1515	0.00735995	ATP12A	cg11:57045
12	50042289	50042289	-	-17.0732	0.000807742	ATP2A3	cg12:50042289
11	3271277	3271277	+	-15.5556	0.002538	ATP8A2	cg11:3271277
11	7916044	7916044	-	-29.281	0.00499127	B3GLCT	cg11:7916044
6	1406417	1406417	-	23.6934	0.00257	BANP	cg6:1406417
6	1409708	1409708	-	-17.9487	0.00192249	BANP	cg6:1409708
4	126019041	126019041	-	24.8207	0.0045686	BARHL2	cg4:126019041
4	126040949	126040949	-	24.0323	0.0046959	BARHL2	cg4:126040949
13	151813903	151813903	-	-12.1951	0.00366746	BBX	cg13:151813903
7	120074827	120074827	-	-31.7965	0.00629052	BCL11B	cg7:120074827
17	35413759	35413759	-	-14.6341	0.00187222	BCL2L1	cg17:35413759
6	54711806	54711806	-	11.9444	0.00454535	BCL2L12	cg6:54711806
9	46160802	46160802	-	18.4211	0.00271061	BCL9L	cg9:46160802
10	15397155	15397155	-	-29.5681	0.00556259	BECN2	cg10:15397155
3	5397542	5397542	+	13.3333	0.00639414	BHLHA15	cg3:5397542
7	25153668	25153668	-	-25.1603	0.00475138	BRD2	cg7:25153668
12	7716575	7716575	+	13.0435	0.00335967	C17orf80	cg12:7716575
6	65352324	65352324	+	16.6667	0.00200975	C1orf174	cg6:65352324
12	18402271	18402271	-	-15.1515	0.00521418	C1QL1	cg12:18402271
6	27556493	27556493	-	11.6279	0.00874439	CA7	cg6:27556493
13	32944923	32944923	+	27.5	0.00719112	CACNA2D2	cg13:32944923
2	151251267	151251267	-	19.2434	0.00869504	CAMK2A	cg2:151251267
3	39801159	39801159	-	12.5	0.00703092	CASKIN1	cg3:39801159
6	812354	812354	-	-34.7735	0.00143311	CBFA2T3	cg6:812354
12	33791767	33791767	+	-21.8582	0.00197098	CCDC182	cg12:33791767
8	20181769	20181769	-	-30.0823	0.00603109	CCKAR	cg8:20181769
2	3644954	3644954	-	-11.1111	0.00718648	CCND1	cg2:3644954
4	117804321	117804321	+	17.3913	0.000393015	CDC14A	cg4:117804321
1	268280405	268280405	-	12.1212	0.00883276	CDK9	cg1:268280405
6	43107693	43107693	-	-21.2551	0.00741468	CEBPA	cg6:43107693
13	157388310	157388310	-	20.9302	0.000725681	CEP97	cg13:157388310
12	54460775	54460775	-	-13.8889	0.00635114	CFAP52	cg12:54460775
17	28123478	28123478	-	-34.0463	0.0040626	CFAP61	cg17:28123478
4	72752657	72752657	+	-12.2449	0.00841585	CHD7	cg4:72752657
14	133553809	133553809	-	-21.1111	0.00311982	CHST15	cg14:133553809
18	10106607	10106607	-	19.729	0.00258723	CLEC2L	cg18:10106607
6	6786437	6786437	+	23.3333	0.000586027	CMIP	cg6:6786437
6	34781583	34781583	+	-13.7255	0.0031459	CNEP1R1	cg6:34781583
1	274001344	274001344	-	-13.3333	0.00442965	COL5A1	cg1:274001344
4	19791265	19791265	-	-12.1951	0.00875771	COLEC10	cg4:19791265
10	52601465	52601465	-	-26.6892	0.00794958	COMMD3	cg10:52601465
1	122542770	122542770	-	-13.9535	0.00655799	COPS2	cg1:122542770
8	10402998	10402998	-	-23.2973	0.00135425	CPEB2	cg8:10402998
8	191434	191434	-	10	0.00905765	CPLX1	cg8:191434
16	51260403	51260403	+	18.4258	0.00778057	CREBRF	cg16:51260403
4	110224441	110224441	-	-26.8336	0.00412944	CSF1	cg4:110224441
2	151104934	151104934	+	11.3636	0.00935597	CSF1R	cg2:151104934
12	769230	769230	-	13.7255	0.00449299	CSNK1D	cg12:769230
15	120446679	120446679	-	11.1111	0.00838889	CTDSP1	cg15:120446679
6	170232527	170232527	-	-12.1951	0.00706497	CTPS1	cg6:170232527
3	9339633	9339633	+	-12.8205	0.00525179	CUX1	cg3:9339633
4	605583	605583	-	31.6541	0.000169286	CYC1	cg4:605583
1	120546267	120546267	+	16	0.00449214	CYP19A1	cg1:120546267
3	666374	666374	-	-13.3333	0.00423161	CYP2W1	cg3:666374
4	69615808	69615808	-	-19.5652	0.000696402	CYP7B1	cg4:69615808
6	52545255	52545255	+	-14.2857	0.00580909	DACT3	cg6:52545255
15	44492266	44492266	+	-15.625	0.00611163	DCTD	cg15:44492266
3	68669050	68669050	+	-14.2857	0.00395667	DCTN1	cg3:68669050
9	136601360	136601360	-	-8.77193	0.00404414	DDC	cg9:136601360
4	108575156	108575156	-	25.8547	0.00653132	DDX20	cg4:108575156
7	121073586	121073586	+	25.3819	0.001154	DEGS2	cg7:121073586
4	461695	461695	-	-18.9459	0.00916984	DGAT1	cg4:461695
17	62156997	62156997	+	30.83	0.00292991	DIDO1	cg17:62156997
10	69072577	69072577	+	-13.8889	0.00745489	DIP2C	cg10:69072577
9	76635762	76635762	+	15.7895	0.00270565	DLX5	cg9:76635762
18	1225703	1225703	+	14.2857	0.00629591	DNAJB6	cg18:1225703
7	38264394	38264394	+	-23.5769	0.00250223	DNPH1	cg7:38264394
6	47146193	47146193	-	10.8696	0.00931381	DPF1	cg6:47146193
2	148776758	148776758	+	12.8205	0.00525179	DPYSL3	cg2:148776758
14	140489698	140489698	+	23.0065	0.00624731	DPYSL4	cg14:140489698
12	60642443	60642443	-	-10.2041	0.0092576	DRC3	cg12:60642443
12	60593015	60593015	+	13.8889	0.00687648	DRG2	cg12:60593015
9	44951265	44951265	-	-15.7895	0.00390211	DSCAML1	cg9:44951265
7	29046434	29046434	-	-15.1515	0.00521418	DST	cg7:29046434
7	29170527	29170527	-	16.0985	0.00621863	DST	cg7:29170527
7	11666380	11666380	-	-14.2857	0.00496425	DTNBP1	cg7:11666380
1	122072149	122072149	-	-27.3158	0.00355054	DTWD1	cg1:122072149
13	34206536	34206536	-	24.2105	0.0083352	DUSP7	cg13:34206536
12	34350360	34350360	+	21.9121	0.00589051	DYNLL2	cg12:34350360
13	201010808	201010808	+	18.129	0.00471136	DYRK1A	cg13:201010808
17	32945140	32945140	-	-11.9048	0.00543885	EBF4	cg17:32945140
7	2459455	2459455	-	-26.0473	0.0021499	ECI2	cg7:2459455
7	2519898	2519898	-	-11.3636	0.00555213	ECI2	cg7:2519898
2	77155866	77155866	+	23.8192	0.00372064	EFNA2	cg2:77155866
9	139226741	139226741	+	17.1429	0.00216151	EGFR	cg9:139226741
14	6983143	6983143	+	13.5135	0.00593446	EGR3	cg14:6983143
2	68970165	68970165	+	12.1951	0.00942771	EIF3G	cg2:68970165
3	1224512	1224512	+	-12.8205	0.00812537	ELFN1	cg3:1224512
12	2071164	2071164	-	26.3674	0.00161546	ENDOV	cg12:2071164
6	28286885	28286885	-	21.4286	0.000431945	ENKD1	cg6:28286885
3	94253921	94253921	+	24.3056	0.00477335	EPAS1	cg3:94253921
5	68223437	68223437	+	-22.3621	0.000559216	ERC1	cg5:68223437
13	38366959	38366959	+	-17.9426	0.000650134	ERC2	cg13:38366959
2	85624671	85624671	+	-18.797	0.00655913	F2R	cg2:85624671
15	57419258	57419258	-	11.9048	0.00620202	FAM168B	cg15:57419258
4	94579392	94579392	-	-10	0.00952835	FAM189B	cg4:94579392
1	149611406	149611406	-	-11.4286	0.00976218	FAM69C	cg1:149611406
6	84879777	84879777	+	-23.5382	0.00977022	FAM76A	cg6:84879777
3	106115152	106115152	+	-20	0.00107565	FAM98A	cg3:106115152
5	3903343	3903343	-	-25.4545	0.00972964	FBLN1	cg5:3903343
9	7637243	7637243	+	22.1781	0.00350702	FCHSD2	cg9:7637243
1	274085967	274085967	-	14.2857	0.00496425	FCN2	cg1:274085967
16	52751555	52751555	+	-20.4762	0.00362344	FGF18	cg16:52751555
6	74511907	74511907	-	-30.2294	0.00525154	FHAD1	cg6:74511907
4	97042458	97042458	-	-10.7925	5.15e-05	FLG2	cg4:97042458
11	5795322	5795322	-	-15.9091	0.00132329	FLT1	cg11:5795322
3	6920178	6920178	-	-10.8948	0.00784418	FOPNL	cg3:6920178
6	2769168	2769168	-	-13.8889	0.00376278	FOXF1	cg6:2769168
6	2474029	2474029	-	32.8029	0.00047739	FOXL1	cg6:2474029
1	270683600	270683600	+	15.3846	0.00428178	FUBP3	cg1:270683600
12	19108865	19108865	+	-12.8205	0.00948235	G6PC3	cg12:19108865
8	84316730	84316730	+	-17.1429	0.00432546	GAB1	cg8:84316730
1	240370721	240370721	-	27.2786	0.00466078	GABBR2	cg1:240370721
2	76083105	76083105	-	19.5122	0.000235987	GADD45B	cg2:76083105
6	6848898	6848898	-	-25.9868	0.00314728	GAN	cg6:6848898
6	6852154	6852154	-	22.2222	0.00314459	GAN	cg6:6852154
14	46451412	46451412	-	14.6341	0.00510013	GAS2L1	cg14:46451412
14	46451460	46451460	-	14.2857	0.00395667	GAS2L1	cg14:46451460
12	54972668	54972668	-	13.5135	0.00359045	GAS7	cg12:54972668
13	71988629	71988629	+	11.7647	0.00850337	GATA2	cg13:71988629
10	63391656	63391656	+	-27.0833	0.00976096	GATA3	cg10:63391656
1	272828916	272828916	-	-19.7222	0.0052211	GBGT1	cg1:272828916
16	22964888	22964888	+	22.8571	0.000209917	GDNF	cg16:22964888
14	5967112	5967112	-	21.6596	0.00311151	GFRA2	cg14:5967112
17	32033718	32033718	-	-15.3846	0.00273343	GFRA4	cg17:32033718
7	1102642	1102642	+	16.6667	0.0049557	GMDS	cg7:1102642
17	59028957	59028957	+	29.7619	0.0069979	GNAS	cg17:59028957
14	109230058	109230058	-	29.1375	0.00670583	GOLGA7B	cg14:109230058
11	4516262	4516262	+	32.9861	0.00583779	GPR12	cg11:4516262
11	4540456	4540456	-	14.6341	0.00302564	GPR12	cg11:4540456
1	131365905	131365905	+	17.0732	0.00212731	GPR176	cg1:131365905
6	37638968	37638968	-	-16.2162	0.00244485	GPT2	cg6:37638968
2	5242383	5242383	+	28.4495	0.00810597	GRK2	cg2:5242383
7	30217690	30217690	-	-10.8696	0.00678082	GRM4	cg7:30217690
3	19413692	19413692	+	10.8696	0.00818324	GTF3C1	cg3:19413692
6	169131836	169131836	+	-20.5882	0.000606638	GUCA2A	cg6:169131836
4	125629244	125629244	+	-23.0814	0.00130582	HFM1	cg4:125629244
14	111722430	111722430	-	-33.4658	0.00319487	HIF1AN	cg14:111722430
14	51044357	51044357	-	22.0096	0.00870666	HIRA	cg14:51044357
6	169637533	169637533	+	-23.0159	0.0073465	HIVEP3	cg6:169637533
1	270384258	270384258	+	21.8129	0.0023076	HMCN2	cg1:270384258
14	132686700	132686700	-	11.9048	0.00709745	HMX3	cg14:132686700
12	24880099	24880099	-	18.1818	0.00129175	HOXB9	cg12:24880099
5	19250019	19250019	-	26.936	0.0038653	HOXC4	cg5:19250019
2	81932243	81932243	-	-17.7249	0.00344397	HRH2	cg2:81932243
2	81939608	81939608	+	-30.303	0.00810888	HRH2	cg2:81939608
14	33651010	33651010	+	14.2857	0.00629591	HSPB8	cg14:33651010
8	2828329	2828329	+	-29.9507	0.00666426	HTRA3	cg8:2828329
10	9743882	9743882	+	11.9048	0.00940254	IARS2	cg10:9743882
6	81418951	81418951	-	9.52381	0.00676951	ID3	cg6:81418951
1	269575735	269575735	+	-17.7778	0.00106325	IER5L	cg1:269575735
3	41584832	41584832	-	23.9286	0.00682613	IL9R	cg3:41584832
18	53558876	53558876	-	-26.1518	0.00232832	INHBA	cg18:53558876
15	31003497	31003497	+	11.3208	0.00322077	INHBB	cg15:31003497
18	2882715	2882715	+	19.3396	0.00606691	INSIG1	cg18:2882715
7	64374899	64374899	+	23.8881	0.00236773	INSM2	cg7:64374899
16	78307517	78307517	-	12.8205	0.00948235	IRX2	cg16:78307517
3	126987997	126987997	-	21.7532	0.00878179	ITGB1BP1	cg3:126987997
13	207524980	207524980	+	-29.5486	0.00260682	ITGB2	cg13:207524980
15	67191537	67191537	-	-14.7059	0.00678616	ITGB6	cg15:67191537
1	129873479	129873479	-	-30.5121	0.00728525	ITPKA	cg1:129873479
14	140412693	140412693	-	-29.0789	0.00571551	JAKMIP3	cg14:140412693
2	70943860	70943860	-	-12.5	0.00531661	KANK3	cg2:70943860
3	97831617	97831617	-	-27.3736	0.00425218	KCNG3	cg3:97831617
4	94920903	94920903	+	21.4672	0.00497838	KCNN3	cg4:94920903
2	1768640	1768640	-	-30.444	0.00176049	KCNQ1	cg2:1768640
3	19704671	19704671	+	30	0.00930528	KDM8	cg3:19704671
9	122500728	122500728	+	24.7973	0.00126709	KIAA1614	cg9:122500728
10	23471636	23471636	-	-22.7778	0.00176789	KIF21B	cg10:23471636
1	1596219	1596219	+	23.3468	0.00386206	KIF25	cg1:1596219
5	22816661	22816661	+	-25.2381	0.00329732	KIF5A	cg5:22816661
8	41400225	41400225	+	11.2903	0.00247218	KIT	cg8:41400225
12	21177088	21177088	+	26.1111	0.00553982	KRT32	cg12:21177088
3	111710534	111710534	+	-20.641	0.00805132	KRTCAP3	cg3:111710534
16	68450973	68450973	-	-21.9512	0.000292487	LARP1	cg16:68450973
2	138138005	138138005	+	-29.4289	0.00657602	LECT2	cg2:138138005
15	54930169	54930169	-	-11.6279	0.00937866	LEPROTL1	cg15:54930169
3	1816209	1816209	-	-26.3915	0.00742429	LFNG	cg3:1816209
12	38455425	38455425	-	20.8163	0.00911375	LHX1	cg12:38455425
9	121855183	121855183	+	-13.3333	0.00720592	LHX4	cg9:121855183
1	262308424	262308424	+	-28.5354	0.00477055	LHX6	cg1:262308424
3	11271068	11271068	+	-14.6341	0.00465982	LIMK1	cg3:11271068
3	47634687	47634687	-	-27.8181	0.00182102	LIMS1	cg3:47634687
12	53158200	53158200	+	28.7594	0.00136635	LINC02581	cg12:53158200
3	31557255	31557255	-	15.5556	0.00308576	LITAF	cg3:31557255
16	79101577	79101577	+	15.1515	0.0020963	LPCAT1	cg16:79101577
6	42970080	42970080	-	12.1951	0.00758153	LRP3	cg6:42970080
4	126871244	126871244	-	13.8889	0.00504073	LRRC8D	cg4:126871244
2	140945848	140945848	-	10.8108	0.0085642	LRRTM2	cg2:140945848
7	23705044	23705044	-	13.8889	0.00635114	LTB	cg7:23705044
7	23705186	23705186	-	14.7059	0.00678616	LTB	cg7:23705186
1	209667772	209667772	-	-15.2669	0.00601092	LURAP1L	cg1:209667772
4	75878002	75878002	+	15.2174	0.00191079	LYN	cg4:75878002
4	75932360	75932360	-	27.8744	0.00382159	LYN	cg4:75932360
6	50358159	50358159	+	12.5	0.00856931	LYPD3	cg6:50358159
10	8736519	8736519	+	-20.7641	0.00971259	LYPLAL1	cg10:8736519
6	8953836	8953836	-	29.375	0.00690583	MAF	cg6:8953836
12	61402467	61402467	-	20.5128	0.000595902	MAP2K3	cg12:61402467
2	66177085	66177085	-	-28.0405	0.00753044	MAST1	cg2:66177085
6	182821	182821	-	22.7476	0.00162454	MC1R	cg6:182821
4	130835837	130835837	+	12.1212	0.00782709	MCOLN3	cg4:130835837
14	75518790	75518790	+	15.3846	0.00325774	MCU	cg14:75518790
7	36830819	36830819	+	11.1111	0.00497321	MDFI	cg7:36830819
16	75653130	75653130	-	-14.7059	0.00739351	MED10	cg16:75653130
14	36063278	36063278	-	14.0688	0.00102747	MED13L	cg14:36063278
4	93939277	93939277	-	16.2162	0.00430236	MEX3A	cg4:93939277
1	100661853	100661853	+	12.8205	0.00812537	MEX3C	cg1:100661853
12	6047410	6047410	-	-15.9091	0.00255838	MIF4GD	cg12:6047410
2	65109905	65109905	-	-28.7821	0.00739529	MISP3	cg2:65109905
3	39142235	39142235	-	-24.5337	0.00134278	MMP25	cg3:39142235
11	476380	476380	+	11.3636	0.00935597	MPHOSPH8	cg11:476380
9	63373677	63373677	-	-9.11273	0.00787269	MROH9	cg9:63373677
9	63377749	63377749	+	13.8722	0.00694858	MROH9	cg9:63377749
9	63377756	63377756	+	11.972	0.00754254	MROH9	cg9:63377756
9	63379347	63379347	-	-10.7143	0.00797357	MROH9	cg9:63379347
9	63386499	63386499	+	4.42478	0.00461578	MROH9	cg9:63386499
9	63390515	63390515	-	13.9655	0.00301287	MROH9	cg9:63390515
9	63391470	63391470	-	-9.04608	0.00489111	MROH9	cg9:63391470
9	63393422	63393422	+	-9.80392	0.00337319	MROH9	cg9:63393422
9	63394792	63394792	+	12.2195	0.00697784	MROH9	cg9:63394792
13	80034402	80034402	+	-29.1986	0.00585951	MRPS22	cg13:80034402
12	34112129	34112129	-	-10.6383	0.00231786	MRPS23	cg12:34112129
3	40037762	40037762	+	17.9487	0.00139985	MSRB1	cg3:40037762
8	5632483	5632483	-	-15	0.0068482	MSX1	cg8:5632483
6	99200609	99200609	+	-33.1502	0.00257266	MTCL1	cg6:99200609
2	655606	655606	+	-15.1515	0.00480093	MUC6	cg2:655606
12	1050219	1050219	+	-22.4359	0.00148893	MYADML2	cg12:1050219
5	11436377	11436377	+	-13.6364	0.00245534	MYH9	cg5:11436377
15	95955381	95955381	+	25.5814	0.000222592	MYO1B	cg15:95955381
10	32432553	32432553	+	30.3191	0.00233558	MYORG	cg10:32432553
2	151632188	151632188	+	17.6471	0.00146077	MYOZ3	cg2:151632188
6	52211285	52211285	-	-12.5	0.00435372	MYPOP	cg6:52211285
13	24348663	24348663	-	13.1579	0.00878028	MYRIP	cg13:24348663
3	132192551	132192551	-	-15.7895	0.00247741	MYT1L	cg3:132192551
17	28068688	28068688	+	13.8889	0.00434586	NAA20	cg17:28068688
3	38781691	38781691	-	-12.5	0.00489597	NAA60	cg3:38781691
8	71603025	71603025	+	14.5455	0.00174977	NAAA	cg8:71603025
12	19174919	19174919	-	12.8205	0.00753486	NAGS	cg12:19174919
6	20222897	20222897	+	18.2655	0.00916811	NDRG4	cg6:20222897
6	51334718	51334718	+	-13.9535	0.0030653	NECTIN2	cg6:51334718
5	6385525	6385525	-	13.8889	0.00350659	NFAM1	cg5:6385525
14	7811269	7811269	-	11.1111	0.00998717	NKX2-6	cg14:7811269
8	9180336	9180336	+	-25.7627	0.00533111	NKX3-2	cg8:9180336
3	38671081	38671081	-	-23.0116	0.00281187	NLRC3	cg3:38671081
6	52249632	52249632	+	15	0.00468115	NOVA2	cg6:52249632
8	52221067	52221067	+	34.6037	0.000998284	NPY5R	cg8:52221067
8	52221100	52221100	+	34.2021	0.00123787	NPY5R	cg8:52221100
1	265304500	265304500	-	33.8462	0.000564118	NR5A1	cg1:265304500
14	124007966	124007966	+	-13.1579	0.00482939	NRAP	cg14:124007966
9	462957	462957	-	10.2041	0.00466473	NRIP3	cg9:462957
7	3689232	3689232	-	-11.7647	0.00813668	NRN1	cg7:3689232
3	125118926	125118926	+	-30.5361	0.00567967	NTSR2	cg3:125118926
4	129802749	129802749	-	-33.6523	0.0036841	ODF2L	cg4:129802749
9	4381342	4381342	+	29.547	0.00949437	OR51Q1	cg9:4381342
18	47349401	47349401	+	28.9362	0.00429505	OSBPL3	cg18:47349401
5	39780811	39780811	-	14.6341	0.00358267	OSBPL8	cg5:39780811
5	39812131	39812131	-	19.699	0.00652278	OSBPL8	cg5:39812131
5	39886716	39886716	-	6.90234	0.00471347	OSBPL8	cg5:39886716
5	39911561	39911561	+	-12.1453	0.0040859	OSBPL8	cg5:39911561
5	39926764	39926764	-	12.381	0.00317465	OSBPL8	cg5:39926764
5	40000946	40000946	-	15.6403	0.00299609	OSBPL8	cg5:40000946
5	40040994	40040994	-	4.5515	0.00457093	OSBPL8	cg5:40040994
5	40069956	40069956	+	13.7479	0.00816007	OSBPL8	cg5:40069956
5	40072980	40072980	-	30.6494	0.00375857	OSBPL8	cg5:40072980
5	40076977	40076977	-	-13.6364	0.00264659	OSBPL8	cg5:40076977
5	40078649	40078649	+	11.7647	0.00958268	OSBPL8	cg5:40078649
4	37869418	37869418	-	-23.6111	0.00575465	OSR2	cg4:37869418
15	139299069	139299069	+	27.4725	0.0081967	OTOS	cg15:139299069
2	86540394	86540394	+	-13.5135	0.00593446	OTP	cg2:86540394
6	64406416	64406416	+	14.6341	0.00358267	PANK4	cg6:64406416
14	141360864	141360864	+	-17.0732	0.00326656	PAOX	cg14:141360864
3	80988212	80988212	+	11.6279	0.00937866	PAPOLG	cg3:80988212
5	101692698	101692698	-	-13.9535	0.00359989	PAWR	cg5:101692698
1	237738549	237738549	+	-21.1966	0.00434723	PAX5	cg1:237738549
7	63337037	63337037	+	14.6341	0.00426333	PAX9	cg7:63337037
1	266632148	266632148	+	28.9286	0.0076625	PBX3	cg1:266632148
13	208225662	208225662	+	17.2705	0.00679486	PCBP3	cg13:208225662
17	63015772	63015772	-	30.4762	0.00502433	PCMTD2	cg17:63015772
17	63073337	63073337	+	26.039	0.00555118	PCMTD2	cg17:63073337
5	8994926	8994926	+	20.8168	0.00245761	PDGFB	cg5:8994926
3	39516949	39516949	+	-30.0509	0.00977468	PDPK1	cg3:39516949
6	64326379	64326379	+	13.3333	0.00878909	PEX10	cg6:64326379
12	53465148	53465148	+	-19.0575	0.0066778	PFAS	cg12:53465148
10	67409943	67409943	-	-27.5401	0.00551436	PFKP	cg10:67409943
6	52314901	52314901	+	35.8242	0.00170182	PGLYRP1	cg6:52314901
12	45172986	45172986	-	14.7059	0.00358763	PHF12	cg12:45172986
9	19947244	19947244	-	8.88889	0.00587224	PICALM	cg9:19947244
8	10842	10842	+	-8.14883	0.00143155	PIGG	cg8:10842
2	5034142	5034142	+	31.4565	0.00667708	PITPNM1	cg2:5034142
5	3275595	3275595	+	-12.8205	0.00650127	PKDREJ	cg5:3275595
1	129269765	129269765	-	-14.6341	0.00674473	PLA2G4E	cg1:129269765
14	130262969	130262969	-	20.6539	0.00542573	PLPP4	cg14:130262969
14	130276792	130276792	-	-18.0882	0.00927542	PLPP4	cg14:130276792
4	94872829	94872829	+	14.6341	0.0061356	PMVK	cg4:94872829
7	78434427	78434427	-	-16	0.00260317	PNP	cg7:78434427
5	5103807	5103807	+	13.9535	0.00225035	PNPLA3	cg5:5103807
6	94123466	94123466	+	-24.2683	0.00252121	POU3F1	cg6:94123466
2	147683547	147683547	-	13.5135	0.00384608	POU4F3	cg2:147683547
2	150813530	150813530	-	18.0738	0.00692783	PPARGC1B	cg2:150813530
2	126493104	126493104	+	-14.7059	0.00739351	PPIC	cg2:126493104
1	127865932	127865932	+	24.031	0.0049038	PPIP5K1	cg1:127865932
12	26326138	26326138	-	27.5927	0.00813459	PPP1R9B	cg12:26326138
9	39473554	39473554	+	-19.8966	0.00250214	PPP2R1B	cg9:39473554
3	85693868	85693868	-	14.6341	0.0061356	PPP4R3B	cg3:85693868
1	270722587	270722587	-	-10.8696	0.00721364	PRDM12	cg1:270722587
13	205259111	205259111	+	-17.0732	0.00262727	PRDM15	cg13:205259111
5	73871987	73871987	-	-28.8304	0.00785156	PRICKLE1	cg5:73871987
13	108913188	108913188	-	-17.9487	0.000936835	PRKCI	cg13:108913188
6	64102949	64102949	+	30.7692	0.00413981	PRKCZ	cg6:64102949
6	52609894	52609894	+	-18.1492	0.00839972	PRKD2	cg6:52609894
3	39366757	39366757	+	25.3268	0.00797953	PRSS22	cg3:39366757
8	3488393	3488393	-	15.625	0.00216089	PSAPL1	cg8:3488393
3	132340554	132340554	-	-24.4444	0.00427123	PXDN	cg3:132340554
15	137255819	137255819	+	-22.2222	0.00314459	RAB17	cg15:137255819
12	51858161	51858161	-	-15.5556	0.00145698	RABEP1	cg12:51858161
8	136183714	136183714	+	-31.9928	0.000728973	RASGEF1B	cg8:136183714
5	11673839	11673839	-	31.7391	0.00208634	RBFOX2	cg5:11673839
17	57797422	57797422	-	12.5	0.00811166	RBM38	cg17:57797422
12	54789176	54789176	-	22.1429	0.00362279	RCVRN	cg12:54789176
17	35208880	35208880	+	-22.7997	0.00588176	REM1	cg17:35208880
8	30586119	30586119	+	-22.1417	0.00913491	RFC1	cg8:30586119
8	2011458	2011458	-	13.1579	0.00951208	RGS12	cg8:2011458
6	42561308	42561308	-	-19.01	0.00952103	RGS9BP	cg6:42561308
6	47674434	47674434	+	11.1111	0.00886853	RINL	cg6:47674434
11	16855621	16855621	+	15.6501	0.00757196	RNASEH2B	cg11:16855621
2	273751	273751	-	30.359	0.00359352	RNH1	cg2:273751
6	96362598	96362598	-	-14.2857	0.0055386	RNMT	cg6:96362598
12	47437450	47437450	+	15	0.00327449	RPH3AL	cg12:47437450
5	8920135	8920135	+	-33.2601	0.00350349	RPL3	cg5:8920135
2	508067	508067	-	-12.5	0.00703092	RPLP2	cg2:508067
7	3051825	3051825	+	13.9535	0.0030653	RPP40	cg7:3051825
7	3074961	3074961	-	-22.8283	0.00369614	RPP40	cg7:3074961
14	108784937	108784937	+	-10	0.00924049	RRP12	cg14:108784937
5	4598593	4598593	-	13.1579	0.00750964	RTL6	cg5:4598593
13	198707413	198707413	+	14.2857	0.00342009	RUNX1	cg13:198707413
5	287770	287770	-	18.75	0.00250786	SBF1	cg5:287770
11	49662261	49662261	-	-11.16	0.00887533	SCEL	cg11:49662261
12	4544576	4544576	+	-10.2564	0.00987655	SEC14L1	cg12:4544576
2	121365385	121365385	+	-24.9268	0.00895816	SEMA6A	cg2:121365385
14	109125701	109125701	-	-10.6383	0.00681443	SFRP5	cg14:109125701
2	150249318	150249318	+	-14.2857	0.00496425	SH3TC2	cg2:150249318
18	2578806	2578806	+	-19.5664	0.00807823	SHH	cg18:2578806
13	90971562	90971562	-	-14.7059	0.00720894	SIAH2	cg13:90971562
16	79382134	79382134	-	-15.9091	0.00210539	SLC12A7	cg16:79382134
5	9804016	9804016	-	19.1216	0.00597876	SLC16A8	cg5:9804016
3	77052741	77052741	-	12.8205	0.00948235	SLC1A4	cg3:77052741
2	72632075	72632075	-	-29.1356	0.00354856	SLC25A23	cg2:72632075
7	121167799	121167799	+	13.0435	0.00890874	SLC25A29	cg7:121167799
7	121207813	121207813	-	-10.2564	0.00937155	SLC25A47	cg7:121207813
8	344649	344649	-	11.1111	0.00838889	SLC26A1	cg8:344649
17	62661105	62661105	+	-27.3398	0.00357381	SLC2A4RG	cg17:62661105
3	107441914	107441914	+	18.4211	0.00847451	SLC30A6	cg3:107441914
12	1448580	1448580	-	-29.3919	0.00256852	SLC38A10	cg12:1448580
1	190005969	190005969	-	-19.5122	0.000319607	SLC38A6	cg1:190005969
12	8204621	8204621	+	-25.3501	0.00419402	SLC39A11	cg12:8204621
3	111920175	111920175	+	19.1734	0.00741016	SLC5A6	cg3:111920175
16	79614820	79614820	+	30.1026	0.00448754	SLC9A3	cg16:79614820
1	75508980	75508980	-	-19.4444	0.000646935	SMPD2	cg1:75508980
17	33983316	33983316	+	-12.8205	0.00650127	SNPH	cg17:33983316
4	79012720	79012720	-	24.2424	0.00353577	SNTG1	cg4:79012720
15	80328378	80328378	-	16.9318	0.00516806	SP9	cg15:80328378
8	101168651	101168651	-	-14.6341	0.00510013	SPATA5	cg8:101168651
2	5723192	5723192	+	-23.374	0.008996	SPTBN2	cg2:5723192
3	38077480	38077480	+	-27.8746	0.00983782	SRL	cg3:38077480
4	77832738	77832738	-	-23.9867	0.0079324	ST18	cg4:77832738
2	74468671	74468671	-	33.8095	0.000825329	STAP2	cg2:74468671
11	67564959	67564959	-	23.4708	0.00891958	STK24	cg11:67564959
18	19284454	19284454	-	17.7778	0.00427625	STRIP2	cg18:19284454
18	53669916	53669916	-	15.5556	0.00159333	SUGCT	cg18:53669916
7	40388226	40388226	+	-17.5	0.0019206	SUPT3H	cg7:40388226
1	251571145	251571145	+	-13.7931	0.00702165	SVEP1	cg1:251571145
2	151574570	151574570	-	25.813	0.00467998	SYNPO	cg2:151574570
3	26446748	26446748	-	21.1876	0.00788573	SYT17	cg3:26446748
12	26070993	26070993	-	13.0435	0.00748431	TAC4	cg12:26070993
18	44933171	44933171	+	19.5195	0.00734503	TAX1BP1	cg18:44933171
5	2659302	2659302	-	12.5	0.00813502	TBC1D22A	cg5:2659302
7	113446903	113446903	-	-12.5	0.00610201	TC2N	cg7:113446903
5	67211905	67211905	+	19.1734	0.00741016	TEAD4	cg5:67211905
3	38043510	38043510	+	-17.0732	0.0023622	TFAP4	cg3:38043510
2	1502568	1502568	-	-26.5546	0.00135538	TH	cg2:1502568
2	88801090	88801090	+	15.625	0.00668501	THBS4	cg2:88801090
1	168751619	168751619	+	32.0455	0.00198962	THSD4	cg1:168751619
1	11913887	11913887	+	12.8205	0.00877238	TIAM2	cg1:11913887
6	48131094	48131094	-	-13.0435	0.00748431	TIMM50	cg6:48131094
2	74961205	74961205	-	13.1579	0.00283147	TJP3	cg2:74961205
14	112215698	112215698	-	-26.5182	0.00314783	TLX1	cg14:112215698
5	88569946	88569946	+	-11.7647	0.00600466	TMCC3	cg5:88569946
3	34257543	34257543	+	34.556	0.00192204	TMEM114	cg3:34257543
14	27061437	27061437	-	11.1111	0.00595801	TMEM132C	cg14:27061437
3	1043299	1043299	+	15.3846	0.001953	TMEM184A	cg3:1043299
5	9617617	9617617	-	12.1212	0.00883276	TMEM184B	cg5:9617617
6	74434969	74434969	+	-15.5556	0.0037734	TMEM51	cg6:74434969
11	2554680	2554680	+	18.1818	0.00982843	TNFRSF19	cg11:2554680
6	67305365	67305365	-	-13.1579	0.00367177	TNFRSF25	cg6:67305365
16	71908949	71908949	-	-12.1212	0.0065717	TNIP1	cg16:71908949
17	48025472	48025472	-	-14.8936	0.00490628	TNNC2	cg17:48025472
2	3968819	3968819	-	28.4865	0.00303762	TPCN2	cg2:3968819
2	3968821	3968821	-	29.7619	0.00570337	TPCN2	cg2:3968821
3	131357387	131357387	-	-11.9048	0.0087509	TRAPPC12	cg3:131357387
7	36494298	36494298	-	-17.6471	0.00112017	TREML2	cg7:36494298
8	75938152	75938152	-	-14.6341	0.00329042	TRIM2	cg8:75938152
9	728569	728569	-	-17.6471	0.00146077	TRIM66	cg9:728569
17	14961555	14961555	+	-15.6437	0.0082293	TRMT6	cg17:14961555
6	41200576	41200576	-	-32.1267	0.00554414	TSHZ3	cg6:41200576
12	59389037	59389037	-	-14.2857	0.0042548	TTC19	cg12:59389037
12	59418790	59418790	-	18.8438	0.00938897	TTC19	cg12:59418790
16	20442058	20442058	+	11.1111	0.00933438	TTC23L	cg16:20442058
5	5805476	5805476	-	20.4762	0.00362344	TTLL1	cg5:5805476
7	55817578	55817578	-	32.2222	0.00434637	TTLL13P	cg7:55817578
12	25033807	25033807	-	-15.3846	0.00325774	TTLL6	cg12:25033807
7	1955265	1955265	-	32.3529	0.00506756	TUBB2B	cg7:1955265
6	71419957	71419957	+	-13.4317	0.00903056	UBIAD1	cg6:71419957
12	59798116	59798116	-	-13.8889	0.00745489	ULK2	cg12:59798116
2	82714944	82714944	-	15.7895	0.00355315	UTP15	cg2:82714944
18	51975	51975	-	28.7821	0.00739529	VIPR2	cg18:51975
10	12745529	12745529	+	-26.7774	0.00117087	WDR26	cg10:12745529
10	68528898	68528898	-	17.1429	0.00216151	WDR37	cg10:68528898
17	47142908	47142908	+	-34.0373	0.00108654	WISP2	cg17:47142908
5	3587263	3587263	-	-21.2121	0.00149829	WNT7B	cg5:3587263
5	3617409	3617409	+	-24.4666	0.00361833	WNT7B	cg5:3617409
9	41638578	41638578	-	-19.4444	0.00043663	ZBTB16	cg9:41638578
6	1068393	1068393	-	-16.2162	0.00187816	ZC3H18	cg6:1068393
6	84162790	84162790	+	13.3333	0.00361547	ZDHHC18	cg6:84162790
6	3841021	3841021	+	16.4773	0.0065861	ZDHHC7	cg6:3841021
16	18656015	18656015	-	21.746	0.00316378	ZFR	cg16:18656015
6	62739523	62739523	+	13.8889	0.00587327	ZNF135	cg6:62739523
12	56306699	56306699	-	14.8936	0.00490628	ZNF18	cg12:56306699
6	1146249	1146249	+	-12.9032	0.00548268	ZNF469	cg6:1146249
6	1244218	1244218	+	-31.7139	0.000328068	ZNF469	cg6:1244218
3	17792512	17792512	-	17.9487	0.0015535	ZNF688	cg3:17792512
2	73485353	73485353	-	-13.8889	0.00404173	ZNRF4	cg2:73485353
1	2522336	2522336	+	-21.8531	0.00906324		cg1:2522336
1	15587348	15587348	+	-12.5	0.00981545		cg1:15587348
1	122771454	122771454	-	26.3182	0.00229248		cg1:122771454
1	130104686	130104686	+	-16.8254	0.00659609		cg1:130104686
2	1436060	1436060	-	30.0624	0.0025292		cg2:1436060
2	1436067	1436067	-	28.304	0.00854438		cg2:1436067
2	1818509	1818509	-	28.2051	0.00113291		cg2:1818509
2	2727557	2727557	+	-19.3684	0.00427622		cg2:2727557
2	24912052	24912052	+	-12.5	0.00876487		cg2:24912052
2	26986342	26986342	-	19.3109	0.00782682		cg2:26986342
2	120207881	120207881	+	22.1429	0.00523597		cg2:120207881
2	130227271	130227271	+	-23.0769	0.00178363		cg2:130227271
2	142538563	142538563	-	20.9232	0.00532281		cg2:142538563
2	150578888	150578888	+	-30.5322	0.00344059		cg2:150578888
3	3759161	3759161	-	-23.8095	0.000221845		cg3:3759161
3	31585122	31585122	+	-11.1111	0.00633724		cg3:31585122
3	37077261	37077261	+	6.52174	0.00338725		cg3:37077261
3	40446191	40446191	+	15.3846	0.00390341		cg3:40446191
3	40646640	40646640	+	-12.766	0.00532304		cg3:40646640
3	46176081	46176081	+	-24.8146	0.00545924		cg3:46176081
3	63981160	63981160	+	17.4636	0.00460717		cg3:63981160
3	80716603	80716603	+	13.8889	0.00745489		cg3:80716603
3	111409240	111409240	-	-11.3636	0.0059091		cg3:111409240
4	72333	72333	+	-32.9464	0.00337261		cg4:72333
4	3065555	3065555	-	-11.3636	0.00715811		cg4:3065555
4	3065568	3065568	-	-11.6279	0.00712847		cg4:3065568
4	10376174	10376174	+	-18.1818	0.00982843		cg4:10376174
4	35804950	35804950	+	12.5	0.00811166		cg4:35804950
4	99293660	99293660	-	-9.82618	0.00401413		cg4:99293660
4	99298472	99298472	+	-10	0.00176443		cg4:99298472
4	100444039	100444039	-	-6.38298	0.00352114		cg4:100444039
4	100862955	100862955	+	10.4167	0.00927549		cg4:100862955
4	129425124	129425124	+	-16.4244	0.00730029		cg4:129425124
4	129596313	129596313	-	-20.5742	0.00708019		cg4:129596313
5	5322871	5322871	+	28.2051	2.64e-05		cg5:5322871
5	9090638	9090638	+	32.7343	0.00132439		cg5:9090638
5	32650693	32650693	-	-23.0183	0.00896695		cg5:32650693
5	40089708	40089708	+	-18.4715	0.0042113		cg5:40089708
5	40102988	40102988	-	-14.031	0.00292661		cg5:40102988
5	40103356	40103356	-	-9.22028	0.00213082		cg5:40103356
5	40105971	40105971	+	28.1518	0.00404509		cg5:40105971
5	40110350	40110350	+	13.5593	0.000862833		cg5:40110350
5	40170931	40170931	-	27.6167	0.00466832		cg5:40170931
5	40178673	40178673	-	-13.8889	0.00879738		cg5:40178673
5	40190897	40190897	+	-7.65523	0.00335613		cg5:40190897
5	40198254	40198254	+	12.1951	0.00659012		cg5:40198254
6	2247715	2247715	-	-19.4444	0.000646935		cg6:2247715
6	34847492	34847492	-	-20	0.00151892		cg6:34847492
6	47590003	47590003	+	21.5385	0.00709041		cg6:47590003
6	49008698	49008698	-	-28.0303	0.00879609		cg6:49008698
6	58453664	58453664	-	25.7567	0.00450302		cg6:58453664
6	63576353	63576353	+	-27.0677	0.00191889		cg6:63576353
6	95322842	95322842	+	-15.3846	0.00150619		cg6:95322842
6	166897585	166897585	-	24.7475	0.00264342		cg6:166897585
6	167068573	167068573	+	-14	0.006745		cg6:167068573
7	3215024	3215024	+	-20.3481	0.00953991		cg7:3215024
7	23775970	23775970	+	-12.766	0.00455346		cg7:23775970
7	49381802	49381802	-	-14.7059	0.00488439		cg7:49381802
7	96170171	96170171	-	17.7778	0.00427625		cg7:96170171
7	112931451	112931451	+	-17.9487	0.00114186		cg7:112931451
7	112989720	112989720	+	-14.6341	0.00390572		cg7:112989720
8	54586177	54586177	+	13.9482	0.00831163		cg8:54586177
8	86782437	86782437	-	23.247	0.00499324		cg8:86782437
8	121524805	121524805	-	-18.1818	0.00117948		cg8:121524805
8	132364063	132364063	+	-19.2398	0.00830382		cg8:132364063
9	13586008	13586008	+	-35.1351	0.00192865		cg9:13586008
9	39589254	39589254	-	-9.25926	0.00354388		cg9:39589254
9	135005325	135005325	-	-27.29	0.00226337		cg9:135005325
10	39875347	39875347	+	14.7806	0.00425238		cg10:39875347
10	58041502	58041502	+	-16.2162	0.00430236		cg10:58041502
10	66061607	66061607	+	-13.3333	0.00760645		cg10:66061607
10	66162624	66162624	-	-17.6471	0.00233799		cg10:66162624
10	68078262	68078262	+	24.5588	0.00202947		cg10:68078262
11	271572	271572	+	20.5882	0.000675554		cg11:271572
11	1947894	1947894	+	-15.625	0.00559629		cg11:1947894
11	35870887	35870887	-	10	0.00870605		cg11:35870887
11	69142427	69142427	+	15.7895	0.00324012		cg11:69142427
12	1100701	1100701	-	15	0.00427231		cg12:1100701
12	17305380	17305380	+	-15.9596	0.00820684		cg12:17305380
12	19016864	19016864	+	-11.3208	0.00633645		cg12:19016864
12	20013495	20013495	-	12.5	0.00669724		cg12:20013495
12	25449481	25449481	+	12.5	0.00717791		cg12:25449481
12	26381796	26381796	+	16.6667	0.00191706		cg12:26381796
12	34473807	34473807	+	23.5646	0.0094243		cg12:34473807
12	59234396	59234396	+	-28.7469	0.00370796		cg12:59234396
12	59607816	59607816	+	-28.6041	0.00194485		cg12:59607816
12	61550680	61550680	-	22.8571	0.00447183		cg12:61550680
13	27839218	27839218	-	-25.4274	0.00125279		cg13:27839218
13	206994243	206994243	-	26.0163	0.00206556		cg13:206994243
13	207008939	207008939	-	19.5652	0.00893037		cg13:207008939
13	207029183	207029183	-	-18.1818	0.000563848		cg13:207029183
14	33030454	33030454	+	-12.8205	0.00948235		cg14:33030454
14	51707353	51707353	-	-3.6316	0.000145965		cg14:51707353
14	140601239	140601239	-	-26.3731	0.00174706		cg14:140601239
14	141545182	141545182	-	-25.8865	0.00992184		cg14:141545182
15	136722544	136722544	+	-16.129	0.00424024		cg15:136722544
16	79488274	79488274	+	21.2558	0.000834929		cg16:79488274
17	13573159	13573159	+	19.0836	0.00985599		cg17:13573159
17	36269381	36269381	-	-28.9683	0.00580554		cg17:36269381
17	46640896	46640896	+	-16.6667	0.00885443		cg17:46640896
17	58778702	58778702	-	-22.0096	0.00545859		cg17:58778702
17	63388692	63388692	+	-2.42	0.00794179		cg17:63388692
17	63402284	63402284	-	14.2048	0.00320513		cg17:63402284
17	63426340	63426340	+	-9.17893	0.00152673		cg17:63426340
18	4431596	4431596	-	-29.257	0.00994085		cg18:4431596
18	19749141	19749141	+	-23.6928	0.00273159		cg18:19749141
18	45387702	45387702	+	-12.5	0.00813502		cg18:45387702
18	49102753	49102753	-	-19.3651	0.00686307		cg18:49102753
