# Supplementary material for: DNA methylation analysis of porcine mammary epithelial cells reveals differentially methylated loci associated with immune response against Escherichia coli challenge
Source: BMC Genomics. 2019 Jul 31;20:623. doi: 10.1186/s12864-019-5976-7 (PMC6670134; doi:10.1186/s12864-019-5976-7)
Supplement: Supplementary file 7 — Differentially methylated CpG sites in E. coli 24hpc compared to the unchallenged control group. (XLSX 75 kb) [file 12864_2019_5976_MOESM7_ESM.xlsx]

## Sheet: Addtional file 3
Additional file 3.
Differentially methylated CpG sites at E. coli 24hpc compared to the unchallenged control group
chr	start	end	strand	meth.diff	pvalue	Gene_name	cpgid
10	24937951	24937951	+	20.3247	1.97e-10	CYB5R1	cg10:24937951
11	77052099	77052099	+	-35	6.26e-06	COL4A2	cg11:77052099
6	63545568	63545568	-	-39.3134	3.78e-05	SDF4	cg6:63545568
12	54274409	54274409	-	-46.1364	4.06e-05		cg12:54274409
12	3518148	3518148	-	-41.0256	4.98e-05	DNAH17	cg12:3518148
8	727575	727575	-	26.3158	6.54e-05		cg8:727575
6	3323937	3323937	-	31.1594	7.58e-05	GSE1	cg6:3323937
9	33280374	33280374	+	28.9474	8.26e-05	MMP20	cg9:33280374
4	123320105	123320105	+	-44.4118	8.94e-05	GCLM	cg4:123320105
2	6288374	6288374	-	41.958	0.00010457	SF3B2	cg2:6288374
17	32446567	32446567	-	-20.4545	0.000110132	SLC4A11	cg17:32446567
3	11213869	11213869	+	23.4043	0.000131232	ELN	cg3:11213869
3	26760478	26760478	-	-20.8333	0.000134087		cg3:26760478
14	10730154	10730154	+	23.6842	0.000145464	ADRA1A	cg14:10730154
13	74204109	74204109	+	-22.2222	0.00014806	NPHP3	cg13:74204109
4	99293660	99293660	-	-10.9756	0.000164347		cg4:99293660
9	4381342	4381342	+	42.9304	0.000171353	OR51Q1	cg9:4381342
2	66153778	66153778	-	38.3013	0.000190107	DNASE2	cg2:66153778
5	9847372	9847372	+	-19.2308	0.000193687	PICK1	cg5:9847372
5	67412157	67412157	+	18.75	0.000203459	WASHC1	cg5:67412157
12	997653	997653	+	-43.1373	0.000226639		cg12:997653
14	131198981	131198981	-	22.8571	0.000236129	FGFR2	cg14:131198981
8	114863960	114863960	-	-23.3333	0.000261128	DKK2	cg8:114863960
5	17209998	17209998	+	-21.0526	0.000263205	FIGNL2	cg5:17209998
1	126542220	126542220	+	21.0526	0.000263205		cg1:126542220
6	917785	917785	+	-22.2222	0.000275588	PIEZO1	cg6:917785
1	90300061	90300061	+	-30.5921	0.000303054	SENP6	cg1:90300061
16	79703480	79703480	+	34.9817	0.000308064	EXOC3	cg16:79703480
7	117664591	117664591	-	29.6043	0.000315244		cg7:117664591
1	270908775	270908775	-	-27.0455	0.000323541	QRFP	cg1:270908775
15	65920198	65920198	+	-21.7391	0.00032879	TANC1	cg15:65920198
6	55353181	55353181	-	-20.5128	0.00033753	ASPDH	cg6:55353181
12	19100692	19100692	-	24.3902	0.000352901	HDAC5	cg12:19100692
15	110379732	110379732	-	-20.5882	0.000400746	KLF7	cg15:110379732
5	39911561	39911561	+	-14.2123	0.000409678	OSBPL8	cg5:39911561
6	150847779	150847779	-	28.75	0.000416308		cg6:150847779
17	35208880	35208880	+	-24.6964	0.000427186	REM1	cg17:35208880
7	47089357	47089357	+	-11.3023	0.00043368	ELOVL5	cg7:47089357
3	2882371	2882371	+	25.2273	0.000452822	SDK1	cg3:2882371
8	54586177	54586177	+	17.8602	0.000462205		cg8:54586177
15	103152391	103152391	-	-20	0.000462294	SATB2	cg15:103152391
6	167966817	167966817	+	30.9829	0.000480175		cg6:167966817
17	57632426	57632426	-	-20	0.000486231	BMP7	cg17:57632426
1	126765892	126765892	-	-21.4286	0.000492162	TERB2	cg1:126765892
8	31120816	31120816	-	37.8987	0.000500303		cg8:31120816
2	74468671	74468671	-	34.4048	0.00050059	STAP2	cg2:74468671
7	4222757	4222757	+	34.7594	0.000502683	LY86	cg7:4222757
11	31209125	31209125	-	-33.646	0.000507713		cg11:31209125
5	9853469	9853469	-	-17.3913	0.000522296	PICK1	cg5:9853469
6	636750	636750	+	-31.4171	0.000526022	CDH15	cg6:636750
5	22590517	22590517	+	-20	0.000537434	R3HDM2	cg5:22590517
1	109808469	109808469	+	19.5122	0.00054445		cg1:109808469
3	39501324	39501324	-	14	0.000569541	PDPK1	cg3:39501324
7	932958	932958	-	-38.8889	0.000574018	FOXC1	cg7:932958
15	95955381	95955381	+	23.0769	0.00057664	MYO1B	cg15:95955381
8	136764010	136764010	-	23.3333	0.000586027	PRKG2	cg8:136764010
10	39875347	39875347	+	16.0442	0.000599654		cg10:39875347
2	6416769	6416769	+	-39.0528	0.000621927	DRAP1	cg2:6416769
3	126334169	126334169	+	20.4545	0.000628573		cg3:126334169
14	31805671	31805671	+	20.404	0.000647872	ANAPC7	cg14:31805671
6	67267738	67267738	+	25.4545	0.000693775	HES2	cg6:67267738
7	100126546	100126546	+	-17.3913	0.000701479	IRF2BPL	cg7:100126546
4	117804321	117804321	+	15.3846	0.000720977	CDC14A	cg4:117804321
2	76263954	76263954	-	-17.3077	0.000725573		cg2:76263954
2	9381582	9381582	+	-24.0306	0.000729885	PHEROC	cg2:9381582
5	5561897	5561897	-	-17.6471	0.000737435	SCUBE1	cg5:5561897
3	39040214	39040214	-	21.6216	0.000750105		cg3:39040214
12	2072184	2072184	+	21.2766	0.000750382	ENDOV	cg12:2072184
6	52314901	52314901	+	38.3883	0.000785558	PGLYRP1	cg6:52314901
17	62936918	62936918	+	-24.7086	0.000824865		cg17:62936918
9	453636	453636	+	20.5128	0.000855582	NRIP3	cg9:453636
8	777342	777342	+	-15.9091	0.000856319		cg8:777342
5	7223711	7223711	-	19.0476	0.000857428	RANGAP1	cg5:7223711
4	23927855	23927855	+	-34.6799	0.000870129	CSMD3	cg4:23927855
6	27829601	27829601	-	33.7805	0.000890376	KIAA0895L	cg6:27829601
12	17870019	17870019	+	-25.1451	0.000912801		cg12:17870019
5	16977772	16977772	-	-20	0.000947708	SCN8A	cg5:16977772
2	151559175	151559175	-	-16.6667	0.000949291	SYNPO	cg2:151559175
6	52268177	52268177	+	18.6047	0.000959134	NOVA2	cg6:52268177
6	169131872	169131872	+	-22.9902	0.000970374	GUCA2A	cg6:169131872
13	163499088	163499088	-	25.1273	0.000975612		cg13:163499088
8	136610753	136610753	-	33.9339	0.000991493		cg8:136610753
6	1406417	1406417	-	26.8293	0.000999575	BANP	cg6:1406417
2	15310017	15310017	-	-34.1837	0.0010347	MADD	cg2:15310017
2	151193630	151193630	-	25.2137	0.00107682	PDGFRB	cg2:151193630
4	55937619	55937619	-	33.8491	0.00108263	ZNF704	cg4:55937619
18	39732668	39732668	+	20	0.00109244	BMPER	cg18:39732668
15	135132550	135132550	-	-20.5128	0.00109935	SH3BP4	cg15:135132550
6	165079313	165079313	+	-22.168	0.00111516	FAAH	cg6:165079313
15	139662882	139662882	+	-35.8629	0.00112278		cg15:139662882
8	4443202	4443202	+	-31.0256	0.00113998		cg8:4443202
6	64887683	64887683	-	-22.619	0.00114844	PRDM16	cg6:64887683
3	11820386	11820386	-	-23.4043	0.00116137	NCF1	cg3:11820386
5	102961058	102961058	+	-15.7895	0.0011823	NAV3	cg5:102961058
18	8205623	8205623	+	-19.3548	0.00120095	KIAA1147	cg18:8205623
7	23779489	23779489	+	-33.4416	0.00120241		cg7:23779489
5	64678716	64678716	+	-19.0476	0.00121486		cg5:64678716
2	66153785	66153785	-	31.523	0.00121678	BAIAP2L1	cg2:66153785
3	5626856	5626856	+	-31.523	0.00121678	DNASE2	cg3:5626856
4	922030	922030	-	31.9558	0.00123749	MAPK15	cg4:922030
5	40064384	40064384	+	32.2368	0.00125855	OSBPL8	cg5:40064384
2	71509063	71509063	-	31.0201	0.00126084		cg2:71509063
9	67572486	67572486	+	24.8943	0.00126283	PIGR	cg9:67572486
4	16127953	16127953	-	-19.1489	0.0012833		cg4:16127953
1	272076114	272076114	+	17.0732	0.00128891	NTNG2	cg1:272076114
6	97596835	97596835	-	16.2791	0.00131231		cg6:97596835
8	130980711	130980711	-	25.3369	0.00133691		cg8:130980711
14	135390259	135390259	-	15.2174	0.00134394	FANK1	cg14:135390259
6	65225149	65225149	+	-19.0476	0.0013693		cg6:65225149
11	651169	651169	+	-17.1429	0.00137767	ZMYM2	cg11:651169
1	106743463	106743463	+	15.6863	0.00138191	ONECUT2	cg1:106743463
7	47675248	47675248	-	-28.2051	0.00139334	DNAJA4	cg7:47675248
1	8429314	8429314	+	-30.0909	0.00142115	EZR	cg1:8429314
2	9972558	9972558	-	31.717	0.00144926	SYT7	cg2:9972558
8	3797658	3797658	+	-20.4592	0.00145353		cg8:3797658
17	11966718	11966718	+	-15	0.00145726	POMK	cg17:11966718
2	6597184	6597184	+	-19.1489	0.00146184	RELA	cg2:6597184
5	22479843	22479843	+	-17.3913	0.00146203	NXPH4	cg5:22479843
11	24901883	24901883	+	-33.8514	0.00147082	DGKH	cg11:24901883
3	38671081	38671081	-	-24.1266	0.00148877	NLRC3	cg3:38671081
1	180299477	180299477	+	-25.8915	0.00150594	MAP4K5	cg1:180299477
3	131984081	131984081	+	20	0.00151892	MYT1L	cg3:131984081
12	61550680	61550680	-	24.3697	0.00153049		cg12:61550680
17	61886391	61886391	+	-35	0.0015605	GATA5	cg17:61886391
4	903704	903704	+	17.5	0.00156101	FAM83H	cg4:903704
2	150099402	150099402	+	23.9706	0.00159833	ADRB2	cg2:150099402
10	63391639	63391639	+	-31.1255	0.00160204	GATA3	cg10:63391639
14	56590900	56590900	-	31.1111	0.00161415	IRF2BP2	cg14:56590900
8	54589700	54589700	-	-14.6476	0.00162104		cg8:54589700
2	16151382	16151382	+	-33.7302	0.00162688	DGKZ	cg2:16151382
1	100699087	100699087	+	22.0053	0.00162997	MEX3C	cg1:100699087
6	63551073	63551073	+	17.1429	0.001643	C1QTNF12	cg6:63551073
5	14845855	14845855	-	17.1429	0.001643	ADCY6	cg5:14845855
6	78439142	78439142	-	-31.3725	0.00164889	PLA2G2C	cg6:78439142
6	159396974	159396974	-	-15.3846	0.00166212	ZYG11A	cg6:159396974
17	61156257	61156257	+	27.0186	0.00166365	CDH4	cg17:61156257
17	62713040	62713040	-	-16	0.00170901	ZBTB46	cg17:62713040
1	1629645	1629645	-	-19.4444	0.00171518	AFDN	cg1:1629645
4	104151348	104151348	+	18.4211	0.00172314	CD58	cg4:104151348
8	19068783	19068783	+	17.9487	0.00172675	LGI2	cg8:19068783
6	28286885	28286885	-	17.5	0.00173015	ENKD1	cg6:28286885
2	7317177	7317177	-	-22.4359	0.00174276	CDC42BPG	cg2:7317177
12	61550687	61550687	-	17.7711	0.00175335		cg12:61550687
7	4723273	4723273	+	-16.6667	0.00176446	RIOK1	cg7:4723273
8	1870047	1870047	-	14.8148	0.00177546	HTT	cg8:1870047
6	54729734	54729734	+	-16.3333	0.00183401	ADM5	cg6:54729734
14	98792565	98792565	-	13.6364	0.00183548	PRKG1	cg14:98792565
11	9542943	9542943	-	-16.6667	0.0018387	STARD13	cg11:9542943
6	69983617	69983617	-	18.75	0.00184037	TMEM201	cg6:69983617
6	170180885	170180885	-	18.75	0.00184037	SLFNL1	cg6:170180885
18	2778188	2778188	+	17.7778	0.00186232	EN2	cg18:2778188
1	207252184	207252184	+	-14.6341	0.00187222		cg1:207252184
12	59443669	59443669	-	16.2162	0.00187816	ADORA2B	cg12:59443669
1	270364291	270364291	-	16	0.00189458	HMCN2	cg1:270364291
2	2164890	2164890	-	-10.1266	0.00189847	CARS	cg2:2164890
9	46606612	46606612	+	-18.1818	0.0018997	THY1	cg9:46606612
1	270587510	270587510	-	-15.9091	0.0019138	ASS1	cg1:270587510
16	79615532	79615532	-	17.0732	0.0019188	SLC9A3	cg16:79615532
7	75993922	75993922	-	32.3465	0.00194648	CDH24	cg7:75993922
12	52842727	52842727	-	-15.3846	0.001953	TNFSF12	cg12:52842727
8	111857819	111857819	-	-17.1429	0.00196989	ENPEP	cg8:111857819
9	2150845	2150845	-	32.8185	0.00198647	PPFIBP2	cg9:2150845
6	31044446	31044446	+	-15	0.00198851	IRX3	cg6:31044446
2	4709437	4709437	-	-20.5357	0.00199255	KMT5B	cg2:4709437
11	51388975	51388975	-	13.3333	0.00200244	RBM26	cg11:51388975
4	124700136	124700136	-	-12.069	0.00203552	RPAP2	cg4:124700136
6	49803842	49803842	+	35.0376	0.0020368	POU2F2	cg6:49803842
1	8699626	8699626	-	16.2162	0.00204808	TMEM181	cg1:8699626
6	64335288	64335288	-	14.2857	0.00205601	PLCH2	cg6:64335288
2	134595145	134595145	-	14.2857	0.00207539	SLC22A4	cg2:134595145
6	163869136	163869136	-	15.5556	0.0020988	TRABD2B	cg6:163869136
8	74665830	74665830	+	-23.3674	0.00211271		cg8:74665830
2	6333904	6333904	-	32.5017	0.0021207	EIF1AD	cg2:6333904
13	157388310	157388310	-	17.9487	0.00214404	CEP97	cg13:157388310
5	16978403	16978403	-	31.3118	0.00214587	SCN8A	cg5:16978403
1	923781	923781	-	18.4211	0.00215315	THBS2	cg1:923781
6	107279681	107279681	+	27.6351	0.00215433	GATA6	cg6:107279681
18	55062289	55062289	-	17.1429	0.00216151		cg18:55062289
12	6047802	6047802	-	-19.1919	0.00220565	MIF4GD	cg12:6047802
3	69657923	69657923	+	-25.7658	0.00221583	RAB11FIP5	cg3:69657923
17	52400797	52400797	-	-16.2162	0.00223622	MOCS3	cg17:52400797
13	207377206	207377206	+	-27.619	0.00224475		cg13:207377206
1	1254307	1254307	-	-20.2778	0.00225217	SMOC2	cg1:1254307
14	54686047	54686047	-	-28.8043	0.00226204	MTR	cg14:54686047
13	122269995	122269995	+	-27.8605	0.00228619	CHRD	cg13:122269995
6	69473403	69473403	-	-10.2521	0.00228643	CA6	cg6:69473403
11	1500102	1500102	+	12.1951	0.00229419	MICU2	cg11:1500102
18	55561233	55561233	-	15.2174	0.00229432		cg18:55561233
1	111296178	111296178	-	-16.6667	0.00231283	RORA	cg1:111296178
6	69353509	69353509	+	26.7857	0.00231467	ENO1	cg6:69353509
1	164475038	164475038	+	22.2973	0.00232144	SNAPC5	cg1:164475038
12	1499088	1499088	+	-29.4074	0.00232735	SLC38A10	cg12:1499088
18	45185768	45185768	-	26.1518	0.00232832		cg18:45185768
12	1409385	1409385	+	16.6667	0.00234706	BAHCC1	cg12:1409385
12	17972694	17972694	-	8.33333	0.00236649	PLEKHM1	cg12:17972694
6	64049377	64049377	-	-17.5	0.00237826	GABRD	cg6:64049377
13	79860653	79860653	+	11.3229	0.0023897		cg13:79860653
6	64299557	64299557	+	14.2857	0.00239861	RER1	cg6:64299557
7	121442686	121442686	-	21.8261	0.0024088	BEGAIN	cg7:121442686
3	38468225	38468225	-	15.1515	0.00241344	TRAP1	cg3:38468225
1	240220189	240220189	+	18.4211	0.00241353	TBC1D2	cg1:240220189
1	217001619	217001619	-	-32.2115	0.0024206	JAK2	cg1:217001619
14	136158519	136158519	+	-13.6364	0.00245534	DOCK1	cg14:136158519
10	67875646	67875646	-	31.4028	0.00245732		cg10:67875646
8	1211881	1211881	+	-23.0827	0.00246219	MXD4	cg8:1211881
4	59148515	59148515	+	18.9609	0.00246286	PEX2	cg4:59148515
13	20935395	20935395	+	-14.2857	0.00246679	ARPP21	cg13:20935395
6	150777180	150777180	-	24.026	0.00247976		cg6:150777180
4	95729819	95729819	+	13.3333	0.00248219	SLC39A1	cg4:95729819
3	57477719	57477719	+	-13.3333	0.00248219	TEX37	cg3:57477719
9	1308558	1308558	-	28.3721	0.0025012	EIF3F	cg9:1308558
18	1268923	1268923	-	-18.4137	0.00250507	DNAJB6	cg18:1268923
2	3294005	3294005	+	35.4531	0.0025101	ANO1	cg2:3294005
9	66120771	66120771	+	-32.7751	0.00253119	LEMD1	cg9:66120771
4	109908089	109908089	-	18.1818	0.00254509	KCNC4	cg4:109908089
7	98718995	98718995	-	-31.25	0.00255809	FLVCR2	cg7:98718995
12	47853874	47853874	+	-15.9091	0.00255838	SCARF1	cg12:47853874
7	20898021	20898021	-	-14.6341	0.00256716		cg7:20898021
2	82714944	82714944	-	16.2791	0.00257997	UTP15	cg2:82714944
12	1514529	1514529	-	-17.6471	0.00258045		cg12:1514529
17	34363797	34363797	+	31.7699	0.00258522	ANGPT4	cg17:34363797
1	1451088	1451088	+	33.9744	0.00260899		cg1:1451088
16	78709611	78709611	-	30.6723	0.00261023	IRX4	cg16:78709611
17	34614532	34614532	-	31.7829	0.0026357	TCF15	cg17:34614532
6	88180861	88180861	-	-16.6667	0.00264606	PEF1	cg6:88180861
10	28212609	28212609	+	-17.5	0.00265324	DAPK1	cg10:28212609
9	56454164	56454164	-	32.7632	0.00265733	TMEM45B	cg9:56454164
13	206321973	206321973	+	-16.2162	0.00267656		cg13:206321973
10	68013804	68013804	-	-30.4348	0.00268813		cg10:68013804
12	1200387	1200387	+	29.7948	0.00269994		cg12:1200387
4	106809778	106809778	+	-15.7895	0.00270565	PHTF1	cg4:106809778
6	1078415	1078415	-	25.3515	0.00270949	ZC3H18	cg6:1078415
6	65225133	65225133	+	-23.2493	0.00274402		cg6:65225133
6	47948015	47948015	-	15	0.00275999		cg6:47948015
12	5659002	5659002	-	-14.6341	0.00278541	ITGB4	cg12:5659002
2	151469509	151469509	-	14.6341	0.00278541	NDST1	cg2:151469509
8	1932695	1932695	+	-26.0234	0.00278893	MSANTD1	cg8:1932695
14	140619865	140619865	-	26.7974	0.00279228	PWWP2B	cg14:140619865
5	14840121	14840121	-	-15.6863	0.0028235	ADCY6	cg5:14840121
4	95436039	95436039	+	13.1579	0.00283147	ATP8B2	cg4:95436039
1	271496818	271496818	-	13.1579	0.00283147	PRRT1B	cg1:271496818
2	59585027	59585027	+	-13.9535	0.00283308	PDE4C	cg2:59585027
1	168751607	168751607	+	-13.8889	0.00285436	THSD4	cg1:168751607
6	64548018	64548018	-	-13.6364	0.00285547		cg6:64548018
18	3755875	3755875	+	-31.8392	0.00287214		cg18:3755875
1	83399311	83399311	+	16.6667	0.0028912		cg1:83399311
7	29876314	29876314	-	-30.3922	0.0028929	ITPR3	cg7:29876314
18	50392804	50392804	+	19.561	0.00289489		cg18:50392804
8	54589697	54589697	-	-13.2784	0.00289494		cg8:54589697
2	26783182	26783182	-	-28.9648	0.00290516	NAT10	cg2:26783182
9	131177091	131177091	+	31.7308	0.00293216	DTL	cg9:131177091
15	57294879	57294879	-	-16.2162	0.00293432	FAM168B	cg15:57294879
3	126413115	126413115	+	14.0351	0.0029565	CYS1	cg3:126413115
5	63867386	63867386	-	26.7795	0.0029689	GNB3	cg5:63867386
18	20139857	20139857	+	14.5833	0.00297724	LEP	cg18:20139857
18	50914572	50914572	+	30.551	0.00298557	CAMK2B	cg18:50914572
17	32456853	32456853	+	-15	0.00300441	SLC4A11	cg17:32456853
6	3054097	3054097	-	14.8936	0.00301128	IRF8	cg6:3054097
3	39164248	39164248	-	-13.1579	0.00301778	HCFC1R1	cg3:39164248
5	78186297	78186297	+	-10.7143	0.00306698	HDAC7	cg5:78186297
2	3621102	3621102	-	-17.1645	0.00308108	CCND1	cg2:3621102
14	140030854	140030854	-	28.2707	0.003102	TCERG1L	cg14:140030854
12	51364041	51364041	-	32.1028	0.00311325		cg12:51364041
14	46559898	46559898	-	-12.5	0.00315073	NEFH	cg14:46559898
6	28286928	28286928	-	21.6875	0.00315515	ENKD1	cg6:28286928
12	399699	399699	+	29.2727	0.00315516	ZNF750	cg12:399699
15	34436076	34436076	-	-31.7627	0.00315582	CSMD1	cg15:34436076
9	124283512	124283512	-	-26.0952	0.00318034	LAMC1	cg9:124283512
12	51501968	51501968	-	-19.7832	0.00319135		cg12:51501968
2	27902678	27902678	-	-13.1579	0.00321896	TCP11L1	cg2:27902678
1	246105162	246105162	-	-23.9474	0.00321956	NIPSNAP3B	cg1:246105162
6	64627569	64627569	-	16.2162	0.00322154	ACTRT2	cg6:64627569
16	50614006	50614006	-	-26.8919	0.00322434	CPEB4	cg16:50614006
3	132396155	132396155	-	-29.4118	0.00322899	TPO	cg3:132396155
8	71833213	71833213	-	15.7895	0.00324012	NUP54	cg8:71833213
12	16071741	16071741	-	26.9841	0.00325316	MRC2	cg12:16071741
2	71630972	71630972	+	-15.2267	0.00325401		cg2:71630972
12	5803864	5803864	+	-27.6596	0.00325628		cg12:5803864
14	114575260	114575260	-	11.2903	0.00326333	SH3PXD2A	cg14:114575260
6	49221924	49221924	+	-29.2208	0.00329433	CYP2S1	cg6:49221924
1	271033384	271033384	-	27.2727	0.00331251	LAMC3	cg1:271033384
17	57395761	57395761	-	13.6364	0.00333386		cg17:57395761
6	3294216	3294216	-	30.9524	0.0033373	GSE1	cg6:3294216
3	125227280	125227280	-	-32.5	0.00334078	E2F6	cg3:125227280
5	40103008	40103008	-	-13.4392	0.00335284		cg5:40103008
3	7504529	7504529	+	13.5135	0.00335493	NTAN1	cg3:7504529
14	39301689	39301689	-	13.0435	0.00335967	RPL6	cg14:39301689
8	97598971	97598971	+	-21.6927	0.00336511		cg8:97598971
1	189504604	189504604	+	-12.5	0.00337513	SIX6	cg1:189504604
13	131137538	131137538	-	12.5	0.00337513	HES1	cg13:131137538
2	1143618	1143618	+	-9.25926	0.00338655	IFITM10	cg2:1143618
14	49514066	49514066	-	-11.6279	0.0033923	UPB1	cg14:49514066
7	92953642	92953642	+	15.625	0.00340024	GALNT16	cg7:92953642
6	53199276	53199276	-	29.7872	0.00341126	MEIS3	cg6:53199276
7	25265049	25265049	+	28.5714	0.00342498	RING1	cg7:25265049
14	51707366	51707366	-	-2.22909	0.00343231		cg14:51707366
6	84609715	84609715	-	27.0979	0.00347988	GPR3	cg6:84609715
12	14374324	14374324	-	-27.7618	0.00351656	SMURF2	cg12:14374324
14	111257195	111257195	-	-16.5761	0.00351698		cg14:111257195
9	63382321	63382321	+	9.41782	0.00352198	MROH9	cg9:63382321
2	82605107	82605107	+	-18.0769	0.0035264	FOXD1	cg2:82605107
8	71603025	71603025	+	12.7273	0.00354008	NAAA	cg8:71603025
13	205607420	205607420	-	-16.2162	0.00354215	TFF3	cg13:205607420
5	5055518	5055518	-	-16.2162	0.00354215	SAMM50	cg5:5055518
10	15298001	15298001	-	-8.69565	0.00354882	EXO1	cg10:15298001
11	7904552	7904552	-	21.5873	0.00355499	B3GLCT	cg11:7904552
2	9183897	9183897	-	15	0.00357336		cg2:9183897
2	18272545	18272545	-	27.3398	0.00357381	ACCS	cg2:18272545
10	67520912	67520912	-	-15.6062	0.00357552	PFKP	cg10:67520912
6	6786649	6786649	+	14.6341	0.00358267	CMIP	cg6:6786649
10	48384123	48384123	+	-14.7059	0.00358763	PHYH	cg10:48384123
3	40179182	40179182	+	31.4474	0.0035914	IGFALS	cg3:40179182
2	151559218	151559218	-	18.5078	0.00360563	SYNPO	cg2:151559218
14	73324949	73324949	+	-18.8956	0.00360771	EIF4EBP2	cg14:73324949
9	8383301	8383301	-	13.6364	0.00360787	UCP3	cg9:8383301
6	67960190	67960190	+	-28.6791	0.00361401	CAMTA1	cg6:67960190
1	2491209	2491209	+	24.6022	0.0036187		cg1:2491209
17	28380475	28380475	+	-22.0588	0.0036187	INSM1	cg17:28380475
3	8678569	8678569	-	24.2704	0.00363817	EPHB4	cg3:8678569
15	133397133	133397133	+	-12.2449	0.00364255	NGEF	cg15:133397133
8	3566983	3566983	+	17.0732	0.00365208	SORCS2	cg8:3566983
14	50421279	50421279	-	27.3657	0.00366128	SERPIND1	cg14:50421279
16	71778621	71778621	+	-11.1111	0.00367042	CCDC69	cg16:71778621
2	151228850	151228850	-	-14.2857	0.00367667	SLC6A7	cg2:151228850
3	19704671	19704671	+	33.1395	0.00368272	KDM8	cg3:19704671
8	12689076	12689076	-	-21.137	0.00368444	FAM184B	cg8:12689076
4	104886335	104886335	+	21.201	0.00372376	NHLH2	cg4:104886335
12	25335902	25335902	-	8.69565	0.00372865		cg12:25335902
7	3736109	3736109	-	-32.5911	0.00373154	NRN1	cg7:3736109
14	140547632	140547632	-	31.5686	0.00373228	STK32C	cg14:140547632
9	23158169	23158169	+	-31.1968	0.00375069	NAALAD2	cg9:23158169
17	61773664	61773664	-	-30.974	0.00376831	CABLES2	cg17:61773664
14	51404642	51404642	+	20.6522	0.00376918	COMT	cg14:51404642
12	27093428	27093428	+	30.8059	0.0037866	WFIKKN2	cg12:27093428
11	76047283	76047283	+	26.5781	0.00379234	MYO16	cg11:76047283
2	9066632	9066632	+	18.2323	0.00379875	LRRN4CL	cg2:9066632
3	114951706	114951706	-	-27.326	0.00381774	KLHL29	cg3:114951706
5	2798239	2798239	+	23.2051	0.00381934	TBC1D22A	cg5:2798239
3	113907221	113907221	-	-26.4706	0.00388072	ADCY3	cg3:113907221
12	3667468	3667468	+	15.3846	0.00390341		cg12:3667468
9	33280371	33280371	+	15.3846	0.00390341	MMP20	cg9:33280371
8	3975666	3975666	-	-14.2857	0.00390674	KIAA0232	cg8:3975666
12	48776171	48776171	-	-14.2857	0.00390674	CLUH	cg12:48776171
3	3590302	3590302	+	-13.3333	0.00390938	AP5Z1	cg3:3590302
1	236859635	236859635	+	12.2449	0.00391213	RECK	cg1:236859635
8	48295272	48295272	+	10.4167	0.00392362		cg8:48295272
12	13252692	13252692	+	28.9037	0.00394046	CACNG5	cg12:13252692
6	159396973	159396973	+	-17.0656	0.00395255	ZYG11A	cg6:159396973
5	39811928	39811928	+	7.24638	0.00396116	OSBPL8	cg5:39811928
10	63391656	63391656	+	-29.1667	0.00397637	GATA3	cg10:63391656
1	246936807	246936807	-	10.4314	0.00398077	TAL2	cg1:246936807
7	25830986	25830986	+	27.5891	0.00398264	GFRAL	cg7:25830986
7	40459249	40459249	-	30.2632	0.0039957	SUPT3H	cg7:40459249
6	3961787	3961787	-	-17.4714	0.00400952	CRISPLD2	cg6:3961787
14	1185112	1185112	+	22.3759	0.00402011	GADD45G	cg14:1185112
8	1288946	1288946	+	17.7273	0.00402509	ZFYVE28	cg8:1288946
9	63383667	63383667	-	11.3829	0.00402529	MROH9	cg9:63383667
18	42980133	42980133	-	28.5714	0.00403157	SCRN1	cg18:42980133
11	68814809	68814809	-	13.8889	0.00404173	FBP1	cg11:68814809
10	27533104	27533104	+	-13.8889	0.00404173	ZIC5	cg10:27533104
6	71419989	71419989	+	-10.6383	0.00407531	UBIAD1	cg6:71419989
8	5960783	5960783	-	-12.5	0.00408026	STX18	cg8:5960783
9	46160799	46160799	+	19.6581	0.00409404	BCL9L	cg9:46160799
13	208243223	208243223	+	-21.5393	0.00409534		cg13:208243223
4	2149471	2149471	+	15.2174	0.00409775		cg4:2149471
17	4536804	4536804	+	-31.0777	0.00410746	FGF20	cg17:4536804
2	17358949	17358949	-	-34.0461	0.00411881	TP53I11	cg2:17358949
8	48295274	48295274	+	10.4167	0.00413706		cg8:48295274
8	1938396	1938396	+	21.0317	0.00414398	MSANTD1	cg8:1938396
13	92685522	92685522	+	-29.1859	0.00415229	MBNL1	cg13:92685522
2	2164856	2164856	-	14.8485	0.00415272	CARS	cg2:2164856
12	61029994	61029994	-	-12.1951	0.00415345	PLD6	cg12:61029994
5	13367584	13367584	-	28.347	0.00416326	MTERF2	cg5:13367584
3	17093921	17093921	+	-32.406	0.00416654	TGFB1I1	cg3:17093921
3	9677918	9677918	-	29.325	0.00417137	SH2B2	cg3:9677918
3	117589331	117589331	-	-11.4286	0.00417401	GDF7	cg3:117589331
5	21473992	21473992	+	-14.7059	0.00417618		cg5:21473992
3	117358195	117358195	-	14.7059	0.00417618	APOB	cg3:117358195
18	6185990	6185990	-	-18.6047	0.00417762	ASIC3	cg18:6185990
17	62074640	62074640	-	31.7251	0.00418097	OGFR	cg17:62074640
1	108924037	108924037	+	-19.8413	0.00418984	LACTB	cg1:108924037
14	140601804	140601804	-	27.0432	0.00420933		cg14:140601804
15	139262510	139262510	+	28.3298	0.0042129		cg15:139262510
14	63437095	63437095	-	-12.766	0.00421788		cg14:63437095
6	162964474	162964474	+	-22.7731	0.00423721		cg6:162964474
2	936695	936695	+	13.6364	0.00423897	BRSK2	cg2:936695
8	111729665	111729665	-	13.6364	0.00423897	PITX2	cg8:111729665
1	268998403	268998403	+	-13.9535	0.00424669		cg1:268998403
7	9881719	9881719	-	-13.9535	0.00424669	GFOD1	cg7:9881719
5	4092184	4092184	-	-14.2857	0.0042548	FAM118A	cg5:4092184
3	121864567	121864567	+	-14.2857	0.00426264	DDX1	cg3:121864567
8	56989884	56989884	+	-23.7198	0.00427024	IGFBP7	cg8:56989884
2	147275076	147275076	+	15	0.00427231	SH3RF2	cg2:147275076
1	131365905	131365905	+	15	0.00427231	GPR176	cg1:131365905
6	164112858	164112858	+	15.7895	0.00429179	FOXD2	cg6:164112858
15	132495900	132495900	-	-16.2162	0.00430236	NPPC	cg15:132495900
12	39746422	39746422	-	-23.6842	0.00430718	MMP28	cg12:39746422
4	126019041	126019041	-	26.4706	0.0043103	BARHL2	cg4:126019041
2	415007	415007	+	-13.2075	0.00432408	DEAF1	cg2:415007
2	2150704	2150704	+	26.1364	0.00435547	CARS	cg2:2150704
18	55800794	55800794	+	-17.0213	0.00436748	SSPO	cg18:55800794
8	84122502	84122502	-	15.6863	0.00438444	FREM3	cg8:84122502
9	63394786	63394786	-	8.08587	0.00439346	MROH9	cg9:63394786
2	126623168	126623168	-	29.9183	0.00440042	PRDM6	cg2:126623168
7	10290110	10290110	+	27.3016	0.00443889	RNF182	cg7:10290110
11	4516262	4516262	+	33.4135	0.00447452	GPR12	cg11:4516262
2	2071939	2071939	+	12.766	0.00455346	PHLDA2	cg2:2071939
5	69448060	69448060	+	17.9592	0.0045669	IL17RA	cg5:69448060
1	855888	855888	+	12.8205	0.00457765	THBS2	cg1:855888
17	58011623	58011623	-	-13.3333	0.00458532	ZBP1	cg17:58011623
16	77675408	77675408	+	-13.3333	0.00458532	IRX1	cg16:77675408
2	6938723	6938723	+	-29.8404	0.00460752	POLA2	cg2:6938723
9	53515893	53515893	+	28.5178	0.00461538	ST3GAL4	cg9:53515893
3	129763914	129763914	-	14.2857	0.00463967	SOX11	cg3:129763914
3	79935487	79935487	-	14.6341	0.00465982	CCT4	cg3:79935487
1	7573177	7573177	+	27.2786	0.00466078	PNLDC1	cg1:7573177
14	79423852	79423852	+	-18.5493	0.00466792	KCNMA1	cg14:79423852
12	42656666	42656666	+	19.7832	0.00467374	RHBDL3	cg12:42656666
9	137003916	137003916	+	-13.8889	0.00467785		cg9:137003916
5	39926739	39926739	-	12.6256	0.00467874	OSBPL8	cg5:39926739
1	273754594	273754594	+	15	0.00468115	RXRA	cg1:273754594
14	140560255	140560255	+	15	0.00468115	STK32C	cg14:140560255
2	23025523	23025523	-	-23.5854	0.00470464	C11orf74	cg2:23025523
1	70229741	70229741	+	-12.1951	0.00471875	HACE1	cg1:70229741
16	75653130	75653130	-	-15.7895	0.00472774	MED10	cg16:75653130
6	169328818	169328818	-	-24.6634	0.00473618	GUCA2B	cg6:169328818
3	49042949	49042949	+	-19.9443	0.00474911	C2orf40	cg3:49042949
9	130510211	130510211	-	16.2162	0.00475326	VASH2	cg9:130510211
12	59443618	59443618	-	-13.5135	0.00475511	ADORA2B	cg12:59443618
13	206994243	206994243	-	22.6829	0.00476944		cg13:206994243
3	34257577	34257577	+	-11.9048	0.00478566	TMEM114	cg3:34257577
1	273123347	273123347	+	15.1515	0.00480093	ADAMTSL2	cg1:273123347
15	137036964	137036964	+	24.8413	0.00480258	COL6A3	cg15:137036964
15	64529092	64529092	-	-12.5	0.00480572	ACVR1C	cg15:64529092
6	88330431	88330431	-	19.2407	0.00481314	SPOCD1	cg6:88330431
2	133576906	133576906	+	19.2407	0.00481314	CDC42SE2	cg2:133576906
14	141329502	141329502	+	33.1092	0.00488842		cg14:141329502
14	34634922	34634922	-	-12.766	0.00492069	RFC5	cg14:34634922
5	3483586	3483586	-	13.7255	0.0049265	WNT7B	cg5:3483586
4	744705	744705	+	-21.9251	0.00496118		cg4:744705
6	53237922	53237922	-	-12.5	0.00496962	SLC8A2	cg6:53237922
12	52448374	52448374	+	-13.3333	0.0049741	SLC16A11	cg12:52448374
2	59368011	59368011	-	21.4672	0.00497838	ISYNA1	cg2:59368011
3	11820394	11820394	-	-19.5652	0.00497921	NCF1	cg3:11820394
16	79643473	79643473	+	-26.511	0.00501959	SLC9A3	cg16:79643473
9	333049	333049	-	-20.9064	0.00502464	DENND5A	cg9:333049
13	207016411	207016411	-	10.5263	0.00502784		cg13:207016411
12	46888439	46888439	+	-12.1951	0.00503588	TIMM22	cg12:46888439
12	892524	892524	+	12.1951	0.00503588	FASN	cg12:892524
12	52144134	52144134	-	-13.8889	0.00504073		cg12:52144134
14	73023653	73023653	-	-14.2857	0.00506587	H2AFY2	cg14:73023653
1	273032075	273032075	+	14.2857	0.00506587	CACFD1	cg1:273032075
16	52070504	52070504	-	-20.5556	0.00506737	STK10	cg16:52070504
9	63379068	63379068	+	5.24327	0.00507542	MROH9	cg9:63379068
11	78187792	78187792	-	-7.93651	0.00510561	TUBGCP3	cg11:78187792
8	32970535	32970535	-	-13.5135	0.00511402	TMEM33	cg8:32970535
11	66203063	66203063	+	-28.9072	0.00511533		cg11:66203063
6	167645425	167645425	+	-15.625	0.00513224	KDM4A	cg6:167645425
12	1716705	1716705	-	11.6279	0.00516131	CHMP6	cg12:1716705
10	1117467	1117467	+	-14.2857	0.0051616	RGS1	cg10:1117467
5	40178673	40178673	-	-15.3846	0.00517517		cg5:40178673
12	1496673	1496673	-	-22.149	0.00519336	SLC38A10	cg12:1496673
18	31125535	31125535	+	10.2041	0.00519615	MDFIC	cg18:31125535
2	59368021	59368021	-	27.3504	0.00519718	ISYNA1	cg2:59368021
12	48009849	48009849	+	-15.6818	0.00521583	RPA1	cg12:48009849
18	18722996	18722996	+	18.4912	0.00522265	KLHDC10	cg18:18722996
6	27556440	27556440	-	-19.921	0.0052249	CA7	cg6:27556440
10	19125774	19125774	-	26.8864	0.00524887		cg10:19125774
17	34587223	34587223	-	-29.4197	0.00525055	SRXN1	cg17:34587223
3	11279877	11279877	+	12.8205	0.00525179	LIMK1	cg3:11279877
5	1475828	1475828	-	19.5195	0.00528395	FAM19A5	cg5:1475828
4	93942041	93942041	+	14.7059	0.00529227	MEX3A	cg4:93942041
1	198993419	198993419	+	-23.1746	0.00529364	ELAVL2	cg1:198993419
5	1507126	1507126	+	17.5439	0.00534037	FAM19A5	cg5:1507126
14	48312979	48312979	-	-13.0435	0.00536145	PISD	cg14:48312979
17	63402283	63402283	+	21.9771	0.00536545		cg17:63402283
15	137764623	137764623	-	-14.2857	0.00536677	ILKAP	cg15:137764623
7	840603	840603	-	-14.2857	0.00536677	FOXC1	cg7:840603
4	127523088	127523088	+	20.2552	0.00537002	GTF2B	cg4:127523088
8	136610732	136610732	-	23.3734	0.00537196		cg8:136610732
8	135515178	135515178	+	-19.5542	0.00538206	SCD5	cg8:135515178
9	131790438	131790438	-	21.4646	0.0053961	TRAF5	cg9:131790438
16	22964857	22964857	+	-13.3333	0.00540201	GDNF	cg16:22964857
3	11820354	11820354	-	-16.2397	0.00540539	NCF1	cg3:11820354
3	11820356	11820356	-	-16.2397	0.00540539	NCF1	cg3:11820356
2	134558309	134558309	-	30.9317	0.00541753	PDLIM4	cg2:134558309
7	120440994	120440994	+	-31.6667	0.0054202	SETD3	cg7:120440994
5	9613923	9613923	+	-11.9048	0.00543885		cg5:9613923
5	37972432	37972432	-	-26.2099	0.00547608	ATXN7L3B	cg5:37972432
12	1158674	1158674	-	-12.9032	0.00548268	GCGR	cg12:1158674
14	19678121	19678121	+	-13.9535	0.00549036		cg14:19678121
2	86528912	86528912	+	-18.6717	0.00549554	OTP	cg2:86528912
3	97602629	97602629	+	-13.5135	0.00550593	HAAO	cg3:97602629
5	350902	350902	+	13.5135	0.00550593	PPP6R2	cg5:350902
1	90300054	90300054	+	-21.8221	0.00552197	SENP6	cg1:90300054
14	137271286	137271286	-	8.92857	0.00552591		cg14:137271286
4	751324	751324	+	21.3599	0.00553262		cg4:751324
6	31044555	31044555	-	11.3636	0.00555213	IRX3	cg6:31044555
13	200390676	200390676	-	-13.1579	0.00557101	SIM2	cg13:200390676
2	100011071	100011071	-	-10.5263	0.00557829	NR2F1	cg2:100011071
2	7904348	7904348	+	9.80392	0.00558451	FERMT3	cg2:7904348
8	114101006	114101006	-	-14.6341	0.00558989	SGMS2	cg8:114101006
2	4232008	4232008	+	15.625	0.00559629	CPT1A	cg2:4232008
4	109908065	109908065	-	15.625	0.00559629	KCNC4	cg4:109908065
6	15762345	15762345	-	11.1111	0.0056057	ZFHX3	cg6:15762345
12	5174587	5174587	+	24.45	0.00561511	QRICH2	cg12:5174587
4	344218	344218	+	11.4286	0.0056243	TONSL	cg4:344218
8	54588001	54588001	-	7.67703	0.00563266		cg8:54588001
14	126269048	126269048	+	-15	0.00564452	GFRA1	cg14:126269048
5	589657	589657	-	-24.053	0.00565036	TTLL8	cg5:589657
16	26240924	26240924	-	21.9697	0.00566138	PLCXD3	cg16:26240924
6	3180787	3180787	-	-21.0623	0.00567568	C16orf74	cg6:3180787
4	110796106	110796106	+	-27.5	0.0057002	MYBPHL	cg4:110796106
8	43047191	43047191	+	-27.2436	0.00571539	TLL1	cg8:43047191
6	93791883	93791883	-	10.5263	0.00572047	EPHA10	cg6:93791883
16	50603542	50603542	+	-17.9082	0.00572282	CPEB4	cg16:50603542
2	1528422	1528422	+	17.9082	0.00572282	TH	cg2:1528422
13	207476354	207476354	+	11.7647	0.00574283	UBE2G2	cg13:207476354
3	112563906	112563906	-	-11.7647	0.00574283		cg3:112563906
6	13187183	13187183	+	17.7273	0.00575235	PDPR	cg6:13187183
4	99299287	99299287	-	-7.24638	0.00576208		cg4:99299287
12	58900901	58900901	-	-15.7895	0.00576518		cg12:58900901
2	73119404	73119404	+	13.4615	0.0057916	CAPS	cg2:73119404
14	14889065	14889065	+	-19.3196	0.00580465	GATA4	cg14:14889065
3	1914649	1914649	+	-11.9048	0.00580541	BRAT1	cg3:1914649
8	3847166	3847166	-	-14.2857	0.00580909	CCDC96	cg8:3847166
9	55419488	55419488	+	14.2857	0.00580909	ETS1	cg9:55419488
2	150706928	150706928	+	-14.2857	0.00580909		cg2:150706928
12	53899022	53899022	+	12.9032	0.0058144		cg12:53899022
5	68831636	68831636	-	28.8538	0.00583903	LRTM2	cg5:68831636
5	40000908	40000908	-	7.18695	0.0058579	OSBPL8	cg5:40000908
3	3973943	3973943	-	-11.6279	0.00585827	TNRC18	cg3:3973943
12	21173447	21173447	-	-17.29	0.00587459	KRT32	cg12:21173447
9	63398152	63398152	+	13.7939	0.00588971	MROH9	cg9:63398152
9	63386919	63386919	-	-16.0714	0.00590722	MROH9	cg9:63386919
1	2231075	2231075	+	-12.0066	0.00591983	RPS6KA2	cg1:2231075
1	268980641	268980641	-	-11.4286	0.00592388		cg1:268980641
12	2226313	2226313	-	-13.6364	0.00593317	SLC26A11	cg12:2226313
1	14011139	14011139	+	13.5135	0.00593446		cg1:14011139
6	65348129	65348129	-	-13.5135	0.00593446	C1orf174	cg6:65348129
12	53263485	53263485	+	9.52381	0.005936	ALOX15B	cg12:53263485
12	50454532	50454532	+	-25.2608	0.0059376	SPNS2	cg12:50454532
11	31209099	31209099	-	22.2368	0.00595638		cg11:31209099
17	62421017	62421017	+	29.0541	0.00597072	CHRNA4	cg17:62421017
9	136680835	136680835	+	12.5	0.00601468	GRB10	cg9:136680835
1	250367436	250367436	-	-26.8293	0.00601668	EPB41L4B	cg1:250367436
3	49579164	49579164	-	19.4617	0.00602479	GPR45	cg3:49579164
15	95136889	95136889	-	-22.4155	0.0060453		cg15:95136889
2	16133367	16133367	+	12.8205	0.00604865		cg2:16133367
12	4441338	4441338	-	-10.3448	0.00605787	SEC14L1	cg12:4441338
5	40005235	40005235	-	11.6569	0.00608246	OSBPL8	cg5:40005235
6	15872418	15872418	+	-11.1111	0.00610077	ZFHX3	cg6:15872418
9	9862771	9862771	-	-16.5423	0.0061172	MAP6	cg9:9862771
5	40137636	40137636	-	21.8293	0.00613551		cg5:40137636
6	64436346	64436346	-	25.2252	0.00616501	FAM213B	cg6:64436346
17	61200813	61200813	+	29.7297	0.00616904	CDH4	cg17:61200813
9	6221162	6221162	-	-21.027	0.00617021	STIM1	cg9:6221162
6	3132453	3132453	-	12.9032	0.00617151	EMC8	cg6:3132453
13	208211280	208211280	-	21.4488	0.00618553	PCBP3	cg13:208211280
9	63377500	63377500	-	16.6667	0.00623539	MROH9	cg9:63377500
12	60838570	60838570	-	-11.6279	0.00624894	RAI1	cg12:60838570
12	60184079	60184079	-	-11.6279	0.00624894	B9D1	cg12:60184079
2	141662858	141662858	+	28.1944	0.00625178	PSD2	cg2:141662858
6	64243772	64243772	-	-20.9588	0.00625776	SKI	cg6:64243772
7	76195736	76195736	-	20.9588	0.00625776	SLC7A7	cg7:76195736
16	79220039	79220039	+	-24.0995	0.00627638	CLPTM1L	cg16:79220039
12	1168138	1168138	-	25.7143	0.00628879	GCGR	cg12:1168138
6	19223374	19223374	-	-27.7957	0.0062952	ARL2BP	cg6:19223374
6	80651186	80651186	+	-13.8889	0.00635114	EPHB2	cg6:80651186
4	106374074	106374074	+	13.8889	0.00635114	SYT6	cg4:106374074
14	6354299	6354299	-	-11.229	0.00637781	FAM160B2	cg14:6354299
14	49132616	49132616	+	15.7895	0.00638277	GNAZ	cg14:49132616
2	77839286	77839286	+	13.3333	0.00639414	C2CD4C	cg2:77839286
13	38366959	38366959	+	-15.0816	0.00639438	ERC2	cg13:38366959
18	53824423	53824423	-	13.5135	0.00640365	SUGCT	cg18:53824423
9	44251450	44251450	-	-10.6383	0.00641883	APOA1	cg9:44251450
17	52167823	52167823	-	-28.1513	0.00641977	RIPOR3	cg17:52167823
10	12745529	12745529	+	-20.3488	0.0064334	WDR26	cg10:12745529
12	38030307	38030307	+	-23.3859	0.00645681	ZNHIT3	cg12:38030307
6	170700659	170700659	-	11.7647	0.00646905	ZFP69B	cg6:170700659
6	3294196	3294196	-	26.5781	0.00647115	GSE1	cg6:3294196
9	1205738	1205738	+	13.6364	0.00647347	RIC3	cg9:1205738
6	43372458	43372458	+	-6.59341	0.00652744	CHST8	cg6:43372458
6	79681807	79681807	+	-19.5906	0.00654499	RAP1GAP	cg6:79681807
1	267710923	267710923	+	-13.9535	0.00655799	ANGPTL2	cg1:267710923
6	70676239	70676239	+	-11.4286	0.00658508	PGD	cg6:70676239
9	131960534	131960534	+	-12.1951	0.00659012		cg9:131960534
7	91276036	91276036	-	-12.1951	0.00659012	PLEKHH1	cg7:91276036
2	151469506	151469506	-	12.1951	0.00659012	NDST1	cg2:151469506
15	132357512	132357512	-	-11.9048	0.00663162		cg15:132357512
2	4259124	4259124	-	-18.8312	0.00664588	CPT1A	cg2:4259124
14	7345907	7345907	-	17.2265	0.00665609		cg14:7345907
14	30523548	30523548	-	11.6279	0.00667133	B3GNT4	cg14:30523548
6	166997311	166997311	+	31.0714	0.00669546		cg6:166997311
4	1256033	1256033	-	29.7954	0.0067003		cg4:1256033
12	26834089	26834089	+	-14.6341	0.00674473	SPATA20	cg12:26834089
15	56123451	56123451	-	-16.1169	0.00674498	ERI1	cg15:56123451
9	44513494	44513494	+	-11.1111	0.00674583	PAFAH1B2	cg9:44513494
3	44485943	44485943	+	30.6015	0.0067519	MERTK	cg3:44485943
6	129258478	129258478	+	-13.2075	0.00678955		cg6:129258478
4	99001412	99001412	-	-15.1555	0.00679087	VPS45	cg4:99001412
14	140625956	140625956	+	-17.2705	0.00679486	PWWP2B	cg14:140625956
9	56177721	56177721	+	-18.5526	0.00680531	ARHGAP32	cg9:56177721
4	126694912	126694912	-	11.3208	0.00681054	ZNF326	cg4:126694912
8	817773	817773	-	23.1419	0.00681728	SLBP	cg8:817773
11	76956223	76956223	-	-14.2857	0.00683256	COL4A2	cg11:76956223
6	6409066	6409066	-	-23.1057	0.00686845	SDR42E1	cg6:6409066
13	205607455	205607455	-	13.8889	0.00687648	TFF3	cg13:205607455
1	56493266	56493266	-	-18.2627	0.00691573	CNR1	cg1:56493266
6	3552086	3552086	+	-13.5135	0.00691811	FAM92B	cg6:3552086
2	1416779	1416779	-	13.5135	0.00691811		cg2:1416779
4	99298390	99298390	-	-6.41026	0.00693149		cg4:99298390
1	271731526	271731526	-	-13.1579	0.00695763	RAPGEF1	cg1:271731526
10	33469257	33469257	+	-13.1579	0.00695763	APTX	cg10:33469257
6	2564061	2564061	-	13.1579	0.00695763	MTHFSD	cg6:2564061
18	9710716	9710716	+	15.3846	0.00695942	PARP12	cg18:9710716
6	4313659	4313659	-	29.2906	0.00696398	ATP2C2	cg6:4313659
2	76790619	76790619	-	13.3333	0.0069695	ONECUT3	cg2:76790619
9	400771	400771	+	-27.8219	0.00697374		cg9:400771
18	49019138	49019138	-	-30.1587	0.00698802		cg18:49019138
1	166486578	166486578	+	28.9474	0.0069905	CORO2B	cg1:166486578
3	131194525	131194525	-	24.7619	0.00699065		cg3:131194525
8	1090425	1090425	-	-29.2929	0.00701721	NAT8L	cg8:1090425
7	38608296	38608296	+	16.7913	0.00704099	GTPBP2	cg7:38608296
14	114575267	114575267	-	9.67742	0.00705561	SH3PXD2A	cg14:114575267
18	10863648	10863648	+	-19.375	0.0070558	ATP6V0A4	cg18:10863648
6	65242864	65242864	-	-27.1053	0.00706349		cg6:65242864
2	1713564	1713564	-	11.9048	0.00709745	KCNQ1	cg2:1713564
6	67139238	67139238	-	11.9048	0.00709745	HES3	cg6:67139238
8	113557769	113557769	+	11.9048	0.00709745		cg8:113557769
11	78625723	78625723	-	19.2402	0.00713618	GRTP1	cg11:78625723
5	4181240	4181240	+	17.4359	0.0071476	KIAA0930	cg5:4181240
3	126663201	126663201	+	-30.4762	0.00715644	YWHAQ	cg3:126663201
1	264901018	264901018	-	-11.3636	0.00715811	LHX2	cg1:264901018
1	264901023	264901023	-	-11.3636	0.00715811	LHX2	cg1:264901023
11	78870899	78870899	+	-17.7273	0.00717949	GAS6	cg11:78870899
14	140491020	140491020	-	-13.3333	0.00720592	DPYSL4	cg14:140491020
5	66995357	66995357	-	-10.8696	0.00721364	TSPAN9	cg5:66995357
8	344649	344649	-	10.6383	0.00723968	SLC26A1	cg8:344649
14	7352728	7352728	-	-15.3548	0.00724569		cg14:7352728
1	37193952	37193952	+	-10.2041	0.00728866	NCOA7	cg1:37193952
8	2316054	2316054	+	26.7361	0.00730398	ADRA2C	cg8:2316054
9	63306845	63306845	+	9.61182	0.00730661	MROH9	cg9:63306845
17	63410744	63410744	-	-12.3208	0.00730895		cg17:63410744
5	19196718	19196718	-	-28.5221	0.00733254	HOXC10	cg5:19196718
7	40459441	40459441	+	-18.2987	0.00737518	SUPT3H	cg7:40459441
3	23848331	23848331	-	9.09091	0.00737619	POLR3E	cg3:23848331
4	12462247	12462247	-	12.1212	0.00737782	MYC	cg4:12462247
7	83049445	83049445	+	-15.8562	0.00738181	NR2F2	cg7:83049445
9	13386366	13386366	-	-28.9406	0.00738736		cg9:13386366
7	77649030	77649030	-	-18.7259	0.00739226	SALL2	cg7:77649030
6	167361414	167361414	+	-27.657	0.00741709	ARTN	cg6:167361414
18	5770745	5770745	+	-8.92857	0.00743313	RHEB	cg18:5770745
2	137813320	137813320	-	-22.5869	0.00745125	CXCL14	cg2:137813320
3	17904776	17904776	+	13.8889	0.00745489	ZNF771	cg3:17904776
9	63391212	63391212	+	-9.2708	0.00746575	MROH9	cg9:63391212
5	22896103	22896103	-	13.5135	0.00748302	B4GALNT1	cg5:22896103
9	63388829	63388829	-	-14.1761	0.00749018	MROH9	cg9:63388829
12	23582276	23582276	+	13.1579	0.00750964	ARHGAP23	cg12:23582276
15	63491881	63491881	+	-13.1579	0.00750964	NR4A2	cg15:63491881
7	31881028	31881028	-	-11.1111	0.00752284	MAPK13	cg7:31881028
11	5302079	5302079	-	11.7647	0.00753022	PDX1	cg11:5302079
2	77130826	77130826	-	-22.3724	0.00753372	MUM1	cg2:77130826
5	820610	820610	+	-27.4086	0.00753784	BRD1	cg5:820610
14	91120976	91120976	-	15	0.00756165	C10orf10	cg14:91120976
15	33202898	33202898	+	21.2544	0.00756231	DLGAP2	cg15:33202898
18	50472633	50472633	+	11.7647	0.00757151	MYO1G	cg18:50472633
11	16855621	16855621	+	15.6501	0.00757196	RNASEH2B	cg11:16855621
16	79401447	79401447	+	-12.1951	0.00758153	NKD2	cg16:79401447
6	108395690	108395690	+	18.4885	0.00758875	C18orf8	cg6:108395690
6	108340227	108340227	+	-28.422	0.00759836	RIOK3	cg6:108340227
3	132331542	132331542	-	9.7561	0.00759978	PXDN	cg3:132331542
2	6304745	6304745	-	-29.0727	0.0076179	GAL3ST3	cg2:6304745
12	57235660	57235660	+	-11.6279	0.00762376	ELAC2	cg12:57235660
10	26024121	26024121	+	11.6279	0.00762376		cg10:26024121
2	73170499	73170499	-	11.6279	0.00762376	NRTN	cg2:73170499
9	55785887	55785887	-	27.7389	0.00763139	KCNJ1	cg9:55785887
14	108922316	108922316	-	12	0.00764113	UBTD1	cg14:108922316
6	45089946	45089946	+	-11.3636	0.00764341		cg6:45089946
17	57395770	57395770	-	11.3636	0.00764341		cg17:57395770
2	73170484	73170484	-	11.3636	0.00764341	NRTN	cg2:73170484
3	49817646	49817646	+	10.8696	0.00768008	POU3F3	cg3:49817646
7	38928212	38928212	+	29.0247	0.00768501	VEGFA	cg7:38928212
3	127331429	127331429	-	16.745	0.00768892	KIDINS220	cg3:127331429
1	183413100	183413100	-	27.3684	0.00769607	BMP4	cg1:183413100
17	43664750	43664750	-	-10.6383	0.00769722		cg17:43664750
1	165810112	165810112	+	10.8108	0.0076996	PIAS1	cg1:165810112
6	166085	166085	+	-10.8108	0.0076996	DEF8	cg6:166085
10	52447010	52447010	-	-20.3488	0.00770764	SPAG6	cg10:52447010
9	63362992	63362992	-	11.9243	0.00772485	MROH9	cg9:63362992
9	63376235	63376235	+	-5.07756	0.00772616	MROH9	cg9:63376235
18	50914581	50914581	+	22.54	0.00773277	CAMK2B	cg18:50914581
7	8316692	8316692	+	-13.6364	0.00773704	ADTRP	cg7:8316692
5	11234098	11234098	+	-15.5	0.00774853	FOXRED2	cg5:11234098
14	42819998	42819998	-	12.9117	0.00776037	SGSM1	cg14:42819998
7	63347383	63347383	+	-25.6469	0.00777161	PAX9	cg7:63347383
1	268451829	268451829	-	9.61538	0.00777286	FAM102A	cg1:268451829
6	28286902	28286902	-	25.4743	0.00779634	ENKD1	cg6:28286902
6	53993502	53993502	+	-10	0.00780933	DBP	cg6:53993502
15	24409198	24409198	-	23.1602	0.00783835	EN1	cg15:24409198
5	40074476	40074476	-	-20.0061	0.00786181	OSBPL8	cg5:40074476
3	124187512	124187512	-	-23.065	0.00787656	TRIB2	cg3:124187512
7	92622073	92622073	-	24.4565	0.00787966	ACTN1	cg7:92622073
2	58680066	58680066	-	-12.5	0.00788418	NR2C2AP	cg2:58680066
11	5302087	5302087	-	17.0437	0.00789817	PDX1	cg11:5302087
12	23050761	23050761	+	-22.4908	0.00791148	CACNB1	cg12:23050761
2	77029354	77029354	-	26.0513	0.00791848	APC2	cg2:77029354
8	2083	2083	+	-10.4146	0.00792922	PIGG	cg8:2083
2	108256309	108256309	-	-14.3657	0.00792991	PAM	cg2:108256309
8	3797619	3797619	+	-16.2934	0.00793472		cg8:3797619
12	60458364	60458364	+	-16.2934	0.00793472	TOP3A	cg12:60458364
8	41418920	41418920	-	17.1816	0.00793926	KIT	cg8:41418920
3	68170116	68170116	+	11.1111	0.00794117	POLE4	cg3:68170116
4	4246797	4246797	-	-29.8643	0.00795018	COL22A1	cg4:4246797
12	49416612	49416612	+	-30.6726	0.00797928		cg12:49416612
3	40990931	40990931	+	-23.4767	0.00798797	GNG13	cg3:40990931
11	77230909	77230909	-	-12.766	0.00801767	NAXD	cg11:77230909
1	260618990	260618990	-	-12.766	0.00801767		cg1:260618990
10	65699613	65699613	+	-11.7647	0.00802059	AKR1E2	cg10:65699613
18	10137469	10137469	+	-14.2857	0.00802726	CLEC2L	cg18:10137469
15	81953083	81953083	-	24.8787	0.00802876	HOXD4	cg15:81953083
18	1268938	1268938	-	16.0418	0.00806724	DNAJB6	cg18:1268938
16	75392436	75392436	+	-14.7059	0.00806737		cg16:75392436
5	22896148	22896148	-	13.5135	0.00810429	PRR36	cg5:22896148
2	71334394	71334394	-	-13.5135	0.00810429	SESTD1	cg2:71334394
15	84891924	84891924	+	13.5135	0.00810429	B4GALNT1	cg15:84891924
6	87830383	87830383	+	16.3319	0.00811402	NKAIN1	cg6:87830383
11	4007143	4007143	+	13.1579	0.00811514		cg11:4007143
14	20683410	20683410	+	-9.52381	0.0081214	CBR4	cg14:20683410
12	1677728	1677728	+	25.0709	0.00812261	BAIAP2	cg12:1677728
4	110919602	110919602	-	-12.5	0.00813502	KIAA1324	cg4:110919602
15	137931994	137931994	+	-11.7647	0.00813668	ASB1	cg15:137931994
14	6983143	6983143	+	12.1951	0.00814415	EGR3	cg14:6983143
12	47468085	47468085	+	-11.9048	0.0081528	DOC2B	cg12:47468085
16	18656015	18656015	-	18.0045	0.00816007	ZFR	cg16:18656015
2	655492	655492	-	-11.6279	0.008161	MUC6	cg2:655492
7	3509537	3509537	+	13.5328	0.00816835	NRN1	cg7:3509537
18	6205934	6205934	-	11.1111	0.00817619	ATG9B	cg18:6205934
17	14961536	14961536	+	11.9163	0.00818176	TRMT6	cg17:14961536
4	12383466	12383466	-	-10.8696	0.00818324	MYC	cg4:12383466
17	30238103	30238103	-	-10.6383	0.00818996	CD93	cg17:30238103
7	88985033	88985033	-	-10.2041	0.00820249	CHURC1	cg7:88985033
3	101383077	101383077	+	10.2041	0.00820249	ARHGEF33	cg3:101383077
13	205878247	205878247	+	-20.122	0.00821047	SLC37A1	cg13:205878247
14	6352631	6352631	+	-10	0.00821097	FAM160B2	cg14:6352631
2	97936001	97936001	-	-25.5543	0.00823139	ADGRV1	cg2:97936001
1	219814556	219814556	-	-12	0.00827192	SMARCA2	cg1:219814556
18	43509167	43509167	-	12	0.00827192	CHN2	cg18:43509167
8	54674109	54674109	+	6.94444	0.00829338		cg8:54674109
2	1106392	1106392	+	27.7846	0.00830165		cg2:1106392
6	71325930	71325930	+	-13.3333	0.00831269	ANGPTL7	cg6:71325930
15	101234281	101234281	-	-32.4478	0.00833848	ANKRD44	cg15:101234281
15	103165721	103165721	-	-11.1111	0.00838889	SATB2	cg15:103165721
14	133345182	133345182	-	-28.5068	0.00843045	CPXM2	cg14:133345182
1	266137323	266137323	+	25.0866	0.00843734	GAPVD1	cg1:266137323
5	40076951	40076951	-	22.096	0.0084925	OSBPL8	cg5:40076951
10	68668920	68668920	+	11.7647	0.00850337		cg10:68668920
12	55198996	55198996	-	-17.4426	0.00852441		cg12:55198996
9	623463	623463	+	24.7416	0.00854364	ST5	cg9:623463
12	839519	839519	-	-27.381	0.00855851		cg12:839519
6	62949739	62949739	+	-10.8108	0.0085642	A1BG	cg6:62949739
6	158262260	158262260	-	-10.8108	0.0085642	TMEM59	cg6:158262260
2	27902668	27902668	-	-10.8108	0.0085642	TCP11L1	cg2:27902668
2	1620607	1620607	-	-29.4118	0.00858143	CD81	cg2:1620607
17	33877648	33877648	-	-10	0.00861559	NSFL1C	cg17:33877648
12	38455895	38455895	-	20.3075	0.00862038	LHX1	cg12:38455895
18	14053617	14053617	+	-19.2455	0.00863068	STRA8	cg18:14053617
18	25729228	25729228	+	-12.5	0.00863533	WNT16	cg18:25729228
16	50817052	50817052	-	-15.0732	0.00863762		cg16:50817052
11	68764868	68764868	-	20.2381	0.00864547	ZIC5	cg11:68764868
6	167001726	167001726	+	-8.92857	0.00868076		cg6:167001726
1	2600015	2600015	+	17.4641	0.00869699	PRR18	cg1:2600015
10	64496161	64496161	+	10	0.00870605	PRKCQ	cg10:64496161
1	250367894	250367894	+	-10.4167	0.00871588	EPB41L4B	cg1:250367894
11	23270594	23270594	+	-10.4167	0.00871588	ENOX1	cg11:23270594
2	66213711	66213711	-	10.6383	0.0087211	HOOK2	cg2:66213711
3	19413692	19413692	+	10.8696	0.00872655	GTF3C1	cg3:19413692
12	24797475	24797475	+	11.1111	0.00873223	HOXB2	cg12:24797475
12	24797483	24797483	+	11.1111	0.00873223	SEMA6A	cg12:24797483
2	120685072	120685072	-	-11.1111	0.00873223	HOXB2	cg2:120685072
4	106637472	106637472	+	10.5263	0.00873394	HIPK1	cg4:106637472
12	25196296	25196296	-	-10.5263	0.00873394	IGF2BP1	cg12:25196296
14	112808445	112808445	-	-11.3636	0.00873818	FGF8	cg14:112808445
3	18211809	18211809	-	-11.6279	0.00874439	DOC2A	cg3:18211809
11	78461600	78461600	+	-22.6389	0.00874902	MCF2L	cg11:78461600
1	126700991	126700991	+	11.9048	0.0087509	SORD	cg1:126700991
1	44239640	44239640	-	11.9048	0.0087509	GOPC	cg1:44239640
6	49441073	49441073	-	11.9048	0.0087509		cg6:49441073
11	5734942	5734942	-	-11.9048	0.0087509	FLT1	cg11:5734942
12	43326599	43326599	+	-12.1951	0.00875771	RAB11FIP4	cg12:43326599
6	72587161	72587161	+	-12.1951	0.00875771	DHRS3	cg6:72587161
2	25058434	25058434	+	12.1951	0.00875771	LDLRAD3	cg2:25058434
14	75518790	75518790	+	12.1951	0.00875771	MCU	cg14:75518790
1	206531103	206531103	+	-12.5	0.00876487	BNC2	cg1:206531103
6	3314728	3314728	+	17.0732	0.00876577	GSE1	cg6:3314728
7	37181469	37181469	-	12.8205	0.00877238	TAF8	cg7:37181469
5	5036726	5036726	-	12.8205	0.00877238	PARVB	cg5:5036726
3	41491164	41491164	+	12.8205	0.00877238	HBZ	cg3:41491164
13	21972382	21972382	-	13.1579	0.00878028		cg13:21972382
15	138227954	138227954	+	-13.1579	0.00878028	TWIST2	cg15:138227954
15	138608151	138608151	-	-13.1579	0.00878028	HDAC4	cg15:138608151
12	1396378	1396378	+	-14.2857	0.00880664	BAHCC1	cg12:1396378
4	93540526	93540526	-	12.1212	0.00883276		cg4:93540526
14	72987072	72987072	+	12.1212	0.00883276	H2AFY2	cg14:72987072
9	44473354	44473354	+	24.3902	0.00885197	SIK3	cg9:44473354
9	33707641	33707641	-	11.1111	0.00886853	DCUN1D5	cg9:33707641
12	3303195	3303195	+	23.1515	0.00893608	USP36	cg12:3303195
18	8205629	8205629	+	-12.9032	0.00899967	KIAA1147	cg18:8205629
6	49490628	49490628	-	22.8443	0.0090203		cg6:49490628
11	5340320	5340320	-	-22.3378	0.00904264	CDX2	cg11:5340320
14	6373086	6373086	+	-20.4762	0.00904854	NUDT18	cg14:6373086
6	44824214	44824214	+	10	0.00905765	CD22	cg6:44824214
13	101520559	101520559	-	24.8601	0.00906768	OTOL1	cg13:101520559
3	622819	622819	-	25.2525	0.00907144	ADAP1	cg3:622819
17	57714933	57714933	-	-8.19672	0.00909181	SPO11	cg17:57714933
11	17907999	17907999	-	-22.5529	0.00909996	KPNA3	cg11:17907999
9	136601360	136601360	-	-8.77193	0.00913875	DDC	cg9:136601360
6	169693865	169693865	-	-12.2449	0.00913897	HIVEP3	cg6:169693865
8	41010057	41010057	+	-20.5128	0.00914571	PDGFRA	cg8:41010057
15	110247389	110247389	-	-31.0375	0.00915126	CPO	cg15:110247389
5	3281311	3281311	-	15.2174	0.00917349	CDPF1	cg5:3281311
7	112800443	112800443	-	-17.8013	0.00918452		cg7:112800443
7	114355247	114355247	-	21.2737	0.00919431	DNMT3A	cg7:114355247
3	113585663	113585663	+	21.2737	0.00919431	CHGA	cg3:113585663
4	100425683	100425683	-	18.1366	0.00919711		cg4:100425683
5	22840170	22840170	+	-17.3684	0.00919827		cg5:22840170
12	6779768	6779768	-	11.4286	0.00920618	BTBD17	cg12:6779768
2	412600	412600	-	11.4286	0.00920618	DRD4	cg2:412600
12	24831970	24831970	+	-10.5263	0.00920948	HOXB4	cg12:24831970
7	114346082	114346082	-	9.7561	0.00921205	CHGA	cg7:114346082
12	1121114	1121114	-	-8.51064	0.00921573	P4HB	cg12:1121114
12	5802758	5802758	+	-29.4038	0.00925596		cg12:5802758
5	1435629	1435629	-	-10.2041	0.0092576	FAM19A5	cg5:1435629
13	152015449	152015449	+	10.2041	0.0092576	BBX	cg13:152015449
15	131575863	131575863	+	25	0.00927159	ITM2C	cg15:131575863
7	83093920	83093920	+	17.7518	0.00927197	NR2F2	cg7:83093920
3	9682752	9682752	+	-22.1398	0.00931282	SH2B2	cg3:9682752
2	137207651	137207651	+	-11.1111	0.00933438	PITX1	cg2:137207651
1	21563790	21563790	-	24.6189	0.0093428	PHACTR2	cg1:21563790
17	16708467	16708467	-	-27.5	0.00935938	HAO1	cg17:16708467
5	433312	433312	-	-15.0324	0.00936439	RAI1	cg5:433312
12	60843078	60843078	-	-15.0324	0.00936439	MAPK12	cg12:60843078
6	108339055	108339055	-	15.0324	0.00936439	RIOK3	cg6:108339055
12	739466	739466	-	19.8029	0.00936716		cg12:739466
10	65402773	65402773	-	-28.4371	0.00937778	CALML5	cg10:65402773
13	25237697	25237697	+	-11.6279	0.00937866	CTNNB1	cg13:25237697
13	68444737	68444737	-	-11.6279	0.00937866	TSEN2	cg13:68444737
12	47437450	47437450	+	11.6279	0.00937866	RPH3AL	cg12:47437450
2	70120083	70120083	+	25.8333	0.00938279	ELAVL3	cg2:70120083
15	121430352	121430352	+	11.1111	0.00938285	DES	cg15:121430352
11	303716	303716	+	11.9048	0.00940254		cg11:303716
8	48295252	48295252	+	24.6408	0.00941395		cg8:48295252
6	53896219	53896219	+	-19.8257	0.00944443	LMTK3	cg6:53896219
15	79687581	79687581	-	22.1588	0.00944862	CDCA7	cg15:79687581
12	40828814	40828814	-	12.5	0.00945428	HBZ	cg12:40828814
3	41491207	41491207	+	12.5	0.00945428	CCL2	cg3:41491207
3	41491210	41491210	+	12.5	0.00945428	HBZ	cg3:41491210
5	40086101	40086101	-	21.3099	0.00945962		cg5:40086101
6	169271971	169271971	-	18.3499	0.00947756	GUCA2B	cg6:169271971
10	66485040	66485040	+	-12.8205	0.00948235	TWIST2	cg10:66485040
12	47839343	47839343	+	12.8205	0.00948235	KLF6	cg12:47839343
15	138227957	138227957	+	-12.8205	0.00948235	SLC43A2	cg15:138227957
14	137276887	137276887	-	-13.9535	0.00951783		cg14:137276887
12	26975458	26975458	-	27.7778	0.00952722	ANKRD40	cg12:26975458
3	38018356	38018356	-	13.5135	0.0095436	GLIS2	cg3:38018356
6	44623159	44623159	+	-10.8108	0.00955327	HPN	cg6:44623159
9	130510213	130510213	-	13.8889	0.00957708	VASH2	cg9:130510213
12	42491884	42491884	+	11.7647	0.00958268	CDK5R1	cg12:42491884
14	140951512	140951512	-	-11.7647	0.00958268	CFAP46	cg14:140951512
12	18163263	18163263	+	20.2116	0.00959402	MAP3K14	cg12:18163263
12	57729568	57729568	+	-15.7617	0.00962011		cg12:57729568
12	33530373	33530373	+	-31.1943	0.00962353	MSI2	cg12:33530373
3	132390349	132390349	+	-8.77193	0.0096303	TPO	cg3:132390349
6	53521374	53521374	-	-6.66667	0.00963879	CRX	cg6:53521374
6	64123340	64123340	-	-23.5577	0.00965119		cg6:64123340
12	50887627	50887627	-	15.7748	0.0096941	PIMREG	cg12:50887627
1	111999676	111999676	+	10.5263	0.00971775	FOXB1	cg1:111999676
11	5455153	5455153	+	-9.43396	0.00972905	FLT3	cg11:5455153
9	63391454	63391454	-	-8.92716	0.00974759	MROH9	cg9:63391454
4	77875423	77875423	+	-27.0163	0.00976096	ST18	cg4:77875423
14	33463274	33463274	-	11.4286	0.00976218	CCDC60	cg14:33463274
14	141360670	141360670	+	-11.4286	0.00976218	PAOX	cg14:141360670
3	40440004	40440004	+	-18.5639	0.00978923	C16orf91	cg3:40440004
7	1792126	1792126	-	-16.6086	0.00979038	NQO2	cg7:1792126
7	36994664	36994664	-	20.9524	0.00979618	USP49	cg7:36994664
6	40680097	40680097	-	-20.9524	0.00979618	ZNF536	cg6:40680097
12	60486362	60486362	+	-10	0.00981487	MIEF2	cg12:60486362
8	27976753	27976753	+	-17.0635	0.00981936	ARAP2	cg8:27976753
11	24850375	24850375	-	-15.619	0.00983383		cg11:24850375
1	271007428	271007428	-	10.2041	0.00984613	LAMC3	cg1:271007428
12	6189041	6189041	+	29.8168	0.00985179	ARMC7	cg12:6189041
16	75259754	75259754	+	-16.2237	0.00985963	PAPD7	cg16:75259754
3	86607324	86607324	-	10.4167	0.00987888	EML6	cg3:86607324
12	18671770	18671770	+	10.4167	0.00987888	MEIOC	cg12:18671770
8	54587948	54587948	-	7.2225	0.00990176		cg8:54587948
17	51728165	51728165	+	-11.1111	0.00993492	CEBPB	cg17:51728165
5	21474874	21474874	-	12.2449	0.00993605		cg5:21474874
5	73826635	73826635	-	15.5051	0.009989	PRICKLE1	cg5:73826635
