# Supplementary material for: DNA methylation analysis of porcine mammary epithelial cells reveals differentially methylated loci associated with immune response against Escherichia coli challenge
Source: BMC Genomics. 2019 Jul 31;20:623. doi: 10.1186/s12864-019-5976-7 (PMC6670134; doi:10.1186/s12864-019-5976-7)
Supplement: Supplementary file 8 — Differentially methylated CpG sites in E. coli 3hpc compared to E. coli 24hpc. (XLSX 71 kb) [file 12864_2019_5976_MOESM8_ESM.xlsx]

## Sheet: Additional file3
Additional file 3.
Differentially methylated CpG sites at E. coli 3hpc group compared to E. coli 24hpc group
chr	start	end	strand	meth.diff	pvalue	gene.name	cpgid
10	24937951	24937951	+	16.8639	1.32e-07	CYB5R1	cg:24937951
6	82861764	82861764	+	-34.6154	1.29e-06	TMEM50A	cg:82861764
8	75938152	75938152	-	29.7297	2.07e-05	TRIM2	cg:75938152
14	36063278	36063278	-	-15.3846	2.83e-05	MED13L	cg:36063278
4	104384415	104384415	+	-18.3099	3.13e-05	ATP1A1	cg:104384415
4	100481193	100481193	+	20.3125	4.18e-05		cg:100481193
1	26198200	26198200	-	23.913	5.6e-05	ARFGEF3	cg:26198200
9	2299428	2299428	+	-22.2222	6.21e-05	SYT9	cg:2299428
17	61200813	61200813	+	38.232	6.64e-05	CDH4	cg:61200813
3	129523149	129523149	-	-25.5814	7.25e-05	SOX11	cg:129523149
6	67339975	67339975	+	26.1905	8.42e-05	PLEKHG5	cg:67339975
8	3014164	3014164	+	38.1976	8.48e-05	AFAP1	cg:3014164
17	48081616	48081616	-	23.913	0.00011406	CTSA	cg:48081616
6	11514116	11514116	-	43.5294	0.0001464	CNTNAP4	cg:11514116
13	140681086	140681086	+	40.4762	0.000148336	ADPRH	cg:140681086
2	4746528	4746528	-	-25	0.000156436	KMT5B	cg:4746528
2	1784726	1784726	-	33.617	0.000157695	KCNQ1	cg:1784726
3	40679086	40679086	-	21.9512	0.00015808	CACNA1H	cg:40679086
8	46539168	46539168	+	-29.5991	0.000159046	GRIA2	cg:46539168
6	90894633	90894633	-	-19.4444	0.000163885	GJB5	cg:90894633
9	46417174	46417174	-	-22.8571	0.000186934	CBL	cg:46417174
12	55497030	55497030	+	-31.117	0.000242491	PIRT	cg:55497030
2	77062968	77062968	+	-24.3902	0.000258813	DAZAP1	cg:77062968
8	30586119	30586119	+	27.7778	0.000266535	RFC1	cg:30586119
15	133752007	133752007	+	-23.5294	0.000290389	DGKD	cg:133752007
6	1160321	1160321	-	-20.5128	0.000302682	ZNF469	cg:1160321
16	21504526	21504526	-	-18.3673	0.000346463	LMBRD2	cg:21504526
3	41158251	41158251	+	22.449	0.000356814		cg:41158251
1	260954632	260954632	-	-40.5488	0.000385867	TRAF1	cg:260954632
7	94074582	94074582	-	-27.0833	0.000399139	ADAM21	cg:94074582
18	44933171	44933171	+	-26.7091	0.000415179	TAX1BP1	cg:44933171
2	86527498	86527498	-	-38.1579	0.000426614	OTP	cg:86527498
6	161249335	161249335	-	-35.5898	0.000430474	FAF1	cg:161249335
5	9173582	9173582	+	-39.9399	0.000449287	CBX6	cg:9173582
4	106809778	106809778	+	-21.0526	0.000464105	PHTF1	cg:106809778
3	9694697	9694697	-	35.0907	0.000480883	SH2B2	cg:9694697
14	41133991	41133991	+	-29.0127	0.000506605	TRPV4	cg:41133991
8	30586190	30586190	+	33.2003	0.000515436	RFC1	cg:30586190
7	96204126	96204126	+	-23	0.000518324		cg:96204126
6	64402818	64402818	-	-33.4871	0.000538866	PANK4	cg:64402818
1	114796092	114796092	-	26.8428	0.000540353	TCF12	cg:114796092
6	50454987	50454987	+	23.2558	0.000540382	SRRM5	cg:50454987
18	9284239	9284239	-	-35.4167	0.000542011	MKRN1	cg:9284239
14	109253723	109253723	+	-33.6656	0.000593258	GOLGA7B	cg:109253723
4	122442778	122442778	-	-25.8687	0.000598478	CNN3	cg:122442778
1	48213219	48213219	-	30.2941	0.000606287	ADGRB3	cg:48213219
1	121146010	121146010	-	-19.5122	0.000608343	TRPM7	cg:121146010
7	47089357	47089357	+	-10.7953	0.000614161	ELOVL5	cg:47089357
6	155833821	155833821	-	-17.0732	0.000619049		cg:155833821
13	207029183	207029183	-	18.1818	0.000625025		cg:207029183
3	1067306	1067306	-	-20.4545	0.000628573	PSMG3	cg:1067306
8	2252	2252	+	-15.0268	0.000635806	PIGG	cg:2252
14	109253718	109253718	+	-28.8961	0.0006632	GOLGA7B	cg:109253718
3	69853035	69853035	-	21.0526	0.000665753	EMX1	cg:69853035
10	68372945	68372945	-	-19.5122	0.000680806	ADARB2	cg:68372945
5	16977772	16977772	-	-19.0476	0.00068534	SCN8A	cg:16977772
7	2635236	2635236	+	36.5079	0.000703899	ECI2	cg:2635236
2	6416769	6416769	+	-36.5062	0.000708781	DRAP1	cg:6416769
2	540030	540030	-	37.3593	0.000746326	TSPAN4	cg:540030
7	32443185	32443185	+	27.9605	0.000747408		cg:32443185
15	57506445	57506445	-	33.0409	0.000756424	PLEKHB2	cg:57506445
5	39811928	39811928	+	10.3448	0.000774165	OSBPL8	cg:39811928
3	77346745	77346745	-	17.0213	0.000778073		cg:77346745
9	7251836	7251836	+	24.9785	0.0007923	PDE2A	cg:7251836
1	269520739	269520739	-	-29.5343	0.000832816	IER5L	cg:269520739
16	50226142	50226142	-	19.5122	0.000856862		cg:50226142
13	200401197	200401197	+	18.6047	0.000857951	SIM2	cg:200401197
17	43839524	43839524	+	-17.7778	0.000858885	ZHX3	cg:43839524
6	64352194	64352194	-	26.0073	0.000895124	PLCH2	cg:64352194
15	139798328	139798328	+	31.1966	0.00090333	SNED1	cg:139798328
5	9262430	9262430	-	-18.1818	0.000905069	SUN2	cg:9262430
14	55462937	55462937	-	25.5735	0.000916717	LYST	cg:55462937
9	129838957	129838957	+	28.6702	0.000917841	PROX1	cg:129838957
3	9694686	9694686	-	34.5556	0.000928974	SH2B2	cg:9694686
9	63382321	63382321	+	11.1402	0.000931121	MROH9	cg:63382321
10	46741257	46741257	+	37.4462	0.000939701	ACBD7	cg:46741257
5	40162647	40162647	+	-15.3846	0.000942809		cg:40162647
1	269765616	269765616	-	-15.2174	0.000961446		cg:269765616
15	132426102	132426102	-	-24.1026	0.00096457	COPS7B	cg:132426102
7	53422819	53422819	-	-29.334	0.000990974	FURIN	cg:53422819
7	480869	480869	+	-40.4692	0.00100722	EXOC2	cg:480869
6	28849363	28849363	-	-18.4211	0.00101682	SLC7A6	cg:28849363
8	76149475	76149475	-	-18.4211	0.00101682	FHDC1	cg:76149475
8	9180336	9180336	+	32	0.00103159	NKX3-2	cg:9180336
3	126987997	126987997	-	-24.6499	0.00104041	ITGB1BP1	cg:126987997
3	17104374	17104374	-	14.6341	0.00104247	ARMC5	cg:17104374
7	97621727	97621727	-	20	0.00107565	VRTN	cg:97621727
2	77850139	77850139	+	29.9202	0.00107874	C2CD4C	cg:77850139
10	23255440	23255440	-	24.145	0.00109012	CAMSAP2	cg:23255440
6	58216853	58216853	-	-19.4444	0.00109333	ZNF649	cg:58216853
6	170396381	170396381	+	29.2857	0.00111693	KCNQ4	cg:170396381
6	59924588	59924588	+	-34.1991	0.00113135	HELZ2	cg:59924588
4	99298479	99298479	+	14.8684	0.00117989	HJV	cg:99298479
18	2926488	2926488	+	16.6667	0.00118457	INSIG1	cg:2926488
5	40194225	40194225	+	10.7825	0.00121599		cg:40194225
1	268205789	268205789	+	26.7009	0.00124084	CFAP157	cg:268205789
6	498574	498574	+	25.1462	0.00124409	ANKRD11	cg:498574
2	96100872	96100872	-	18.75	0.00124697		cg:96100872
17	59031737	59031737	-	35.0478	0.00126784	GNAS	cg:59031737
2	5696611	5696611	-	15.5556	0.00133382	SPTBN2	cg:5696611
3	39516949	39516949	+	36.9432	0.00134627	PDPK1	cg:39516949
2	976407	976407	+	16.129	0.0013523	MOB2	cg:976407
14	91189115	91189115	-	-29.9431	0.00139645	TMEM72	cg:91189115
9	3341640	3341640	+	-15.1515	0.0014044	SMPD1	cg:3341640
18	2415950	2415950	-	18.1818	0.00141668		cg:2415950
2	16597086	16597086	-	-31.5459	0.0014183	MAPK8IP1	cg:16597086
5	5322871	5322871	+	-16.6667	0.0014304		cg:5322871
6	42988671	42988671	+	-16.6667	0.0014304	LRP3	cg:42988671
14	140871424	140871424	-	17.6471	0.00146077	NKX6-2	cg:140871424
3	2882371	2882371	+	21.5368	0.00146677	SDK1	cg:2882371
4	100444215	100444215	-	-31.2107	0.00149108		cg:100444215
6	27757205	27757205	-	18.1818	0.0015014	C16orf70	cg:27757205
6	52316103	52316103	+	-20	0.00151892	PGLYRP1	cg:52316103
3	19342066	19342066	-	-34.0121	0.00154238	KIAA0556	cg:19342066
5	2905684	2905684	+	16	0.00154368	GRAMD4	cg:2905684
12	31390439	31390439	-	16.6667	0.001545	STXBP4	cg:31390439
3	50055011	50055011	-	34.0659	0.00156901	POU3F3	cg:50055011
1	129269765	129269765	-	19.5122	0.00157109	PLA2G4E	cg:129269765
9	10367794	10367794	+	-16.6667	0.00158575	WNT11	cg:10367794
1	269935392	269935392	-	34.4301	0.00159596	PTGES	cg:269935392
3	17461646	17461646	-	-13.4615	0.00162773	HSD3B7	cg:17461646
6	14425049	14425049	-	27.0026	0.00165257	CALB2	cg:14425049
14	72959056	72959056	-	32.3737	0.00166782	H2AFY2	cg:72959056
6	157889631	157889631	+	-23.2753	0.00167132	SSBP3	cg:157889631
14	140550233	140550233	+	35.5556	0.00168891	STK32C	cg:140550233
3	9544994	9544994	-	-33.6358	0.0016936	SH2B2	cg:9544994
12	48167981	48167981	+	-15	0.00169886	HIC1	cg:48167981
12	48836774	48836774	+	34.127	0.00170842	RAP1GAP2	cg:48836774
4	99432558	99432558	+	-30.5978	0.00171397	ANKRD35	cg:99432558
17	59129936	59129936	+	-12.8205	0.00171489	NELFCD	cg:59129936
1	216241217	216241217	+	-18.6047	0.00171728	MLANA	cg:216241217
6	53268428	53268428	-	16.2162	0.00172445	NAPA	cg:53268428
11	68808796	68808796	-	-16.6667	0.00173637	ZIC5	cg:68808796
15	139845123	139845123	-	31.0049	0.00176076	SNED1	cg:139845123
12	23582341	23582341	-	-18.3673	0.00177112	ARHGAP23	cg:23582341
7	117664591	117664591	-	27.1138	0.00179529		cg:117664591
15	101524543	101524543	-	13.9535	0.0018028	MARS2	cg:101524543
15	48663423	48663423	-	-22.5	0.00181827	ERLIN2	cg:48663423
6	98254389	98254389	+	-22.5	0.00181827	VAPA	cg:98254389
5	5103749	5103749	-	27.4859	0.00182512	PNPLA3	cg:5103749
6	28941666	28941666	-	-17.3913	0.00182748	SMPD3	cg:28941666
12	52104586	52104586	-	-24.4019	0.00183561	GLTPD2	cg:52104586
17	59031722	59031722	-	33.6364	0.00183604	GNAS	cg:59031722
15	139917419	139917419	-	-13.3333	0.00186723		cg:139917419
9	63394644	63394644	-	-17.778	0.00188542	MROH9	cg:63394644
5	3493163	3493163	+	33.3333	0.00191296	WNT7B	cg:3493163
1	246182040	246182040	+	-15.9091	0.0019138		cg:246182040
1	8543993	8543993	+	16.6667	0.00191706	SYTL3	cg:8543993
3	9808727	9808727	-	20.7738	0.00191807	ALKBH4	cg:9808727
15	137931994	137931994	+	-17.6471	0.00192844	ASB1	cg:137931994
8	2083	2083	+	-11.5355	0.00193559	PIGG	cg:2083
6	3472073	3472073	-	20.4545	0.00194408	GSE1	cg:3472073
14	27998381	27998381	+	35.4376	0.00194905	AACS	cg:27998381
6	54874447	54874447	-	-15.3846	0.001953	PNKP	cg:54874447
5	2210468	2210468	+	-23.6068	0.00195442		cg:2210468
3	23013177	23013177	-	-15.1515	0.00195653	SCNN1G	cg:23013177
2	151376368	151376368	-	17.1429	0.00196989	TCOF1	cg:151376368
18	2721058	2721058	-	-15.0943	0.00198704		cg:2721058
15	66886138	66886138	-	-11.5942	0.00200189	LY75	cg:66886138
12	16081169	16081169	+	16.6667	0.00200975		cg:16081169
13	19188224	19188224	+	14.7059	0.00203788	FBXL2	cg:19188224
2	69321542	69321542	-	17.3913	0.00204814	ATG4D	cg:69321542
14	37813540	37813540	-	31.982	0.00204836	TBX5	cg:37813540
12	19246262	19246262	-	26.0163	0.00206556	MPP2	cg:19246262
9	63383667	63383667	-	12.3251	0.00207651	MROH9	cg:63383667
5	40081737	40081737	-	-15.2825	0.00209305	OSBPL8	cg:40081737
6	14443743	14443743	-	17.7778	0.00209367	ZNF23	cg:14443743
17	39841477	39841477	-	-18.0769	0.0021059	TGIF2	cg:39841477
14	112221713	112221713	+	14.5455	0.00211057	TLX1	cg:112221713
6	169637487	169637487	+	-29.1765	0.0021129	HIVEP3	cg:169637487
2	7828388	7828388	-	14.2857	0.00211789	GPR137	cg:7828388
18	50421943	50421943	+	-15.3846	0.00212051	CCM2	cg:50421943
12	819688	819688	-	32.5017	0.0021207		cg:819688
3	125118926	125118926	+	32.5017	0.0021207	NTSR2	cg:125118926
2	65954633	65954633	-	-15	0.00215475	LYL1	cg:65954633
3	95692458	95692458	+	20	0.00218405	SIX3	cg:95692458
6	146919329	146919329	-	-16.6667	0.00219965	LEPR	cg:146919329
11	2827402	2827402	-	-32.0513	0.00228096		cg:2827402
12	44430673	44430673	-	-14.8936	0.0022828	NLK	cg:44430673
18	9221586	9221586	-	30.8739	0.00229237	DENND2A	cg:9221586
5	40086101	40086101	-	25.2431	0.0023192		cg:40086101
10	13920780	13920780	-	-23.538	0.00232611	H3F3A	cg:13920780
10	29440349	29440349	+	-26.1518	0.00232832	AGTPBP1	cg:29440349
14	115217819	115217819	-	-15	0.00233745	GSTO2	cg:115217819
2	7860538	7860538	+	15	0.00233745	PLCB3	cg:7860538
12	5773663	5773663	+	-31.8182	0.00233944		cg:5773663
9	120574044	120574044	-	-22.9383	0.00235506	RALGPS2	cg:120574044
9	135426506	135426506	-	17.0732	0.0023622	ABCA13	cg:135426506
13	34679271	34679271	+	-14.6341	0.00236862	NT5DC2	cg:34679271
8	2062725	2062725	-	-17.5	0.00237826	HGFAC	cg:2062725
14	73324949	73324949	+	-21.3033	0.00238272	EIF4EBP2	cg:73324949
3	118212	118212	-	-18.5656	0.00238484	FAM20C	cg:118212
9	50560491	50560491	+	-24.4697	0.00238498	SCN3B	cg:50560491
14	138524881	138524881	+	16.129	0.00240861	MGMT	cg:138524881
15	139557176	139557176	-	21.641	0.00242529	CAPN10	cg:139557176
11	778289	778289	-	26.5385	0.00243093	GJB2	cg:778289
5	61849259	61849259	-	16.6667	0.00245292	CLEC1A	cg:61849259
4	15234938	15234938	+	-25.6357	0.00246804	TMEM65	cg:15234938
10	64990846	64990846	-	-28.5038	0.00247657		cg:64990846
7	100505726	100505726	-	-15.7895	0.00247741	VIPAS39	cg:100505726
15	139877167	139877167	+	15.7895	0.00247741	MTERF4	cg:139877167
3	18048081	18048081	-	14.7059	0.0025009		cg:18048081
8	72542429	72542429	+	17.0213	0.00251689	SOWAHB	cg:72542429
7	807811	807811	-	-30.7353	0.00255322	FOXC1	cg:807811
4	77716685	77716685	+	15.9091	0.00255838	ST18	cg:77716685
3	63981160	63981160	+	-18.5893	0.00256968		cg:63981160
1	271451898	271451898	+	-33.4135	0.0025788	UCK1	cg:271451898
4	85730594	85730594	-	18.7364	0.00258133	PBX1	cg:85730594
2	17919360	17919360	-	-31.0801	0.00261971	CD82	cg:17919360
3	46176081	46176081	+	25.7589	0.00264232		cg:46176081
6	164941850	164941850	+	-24.6377	0.00266643	KNCN	cg:164941850
12	34932352	34932352	+	16.6441	0.00267361		cg:34932352
17	59031727	59031727	-	32.2222	0.0026929	GNAS	cg:59031727
6	182821	182821	-	-22.3848	0.00269865	MC1R	cg:182821
18	10560020	10560020	-	-15.7895	0.00270565	ZC3HAV1	cg:10560020
12	3527331	3527331	+	-15.7895	0.00270565	DNAH17	cg:3527331
12	5995208	5995208	-	-33.0083	0.00271148	SLC25A19	cg:5995208
6	15285877	15285877	+	-22.8632	0.00271381		cg:15285877
13	66597767	66597767	-	24.3818	0.00271522	ATP2B2	cg:66597767
9	8397113	8397113	+	-14.5833	0.00271739	UCP3	cg:8397113
1	187047048	187047048	+	-14.8936	0.0027423	ARMH4	cg:187047048
6	91023574	91023574	-	14.2857	0.00275275	GJB3	cg:91023574
2	151067814	151067814	+	-15.2174	0.00276865	HMGXB3	cg:151067814
1	157935094	157935094	+	25.3968	0.00277556		cg:157935094
7	42218534	42218534	+	-14.6341	0.00278541		cg:42218534
16	39679826	39679826	+	14.6341	0.00278541	ELOVL7	cg:39679826
5	40005235	40005235	-	12.6395	0.00279003	OSBPL8	cg:40005235
3	27176438	27176438	+	-29.8575	0.00279444	XYLT1	cg:27176438
14	6347559	6347559	-	9.61039	0.00280675	FAM160B2	cg:6347559
13	181858491	181858491	+	-25.7928	0.00285162		cg:181858491
9	113775162	113775162	+	-17.6471	0.00285277	MYOG	cg:113775162
6	167596031	167596031	+	-16.2791	0.00285767	ST3GAL3	cg:167596031
11	780872	780872	-	33.1056	0.00286605	GJB2	cg:780872
12	53254444	53254444	-	13.3333	0.00287696	ALOX15B	cg:53254444
8	52221100	52221100	+	-29.4231	0.00288934	NPY5R	cg:52221100
8	54589697	54589697	-	-13.2784	0.00289494		cg:54589697
8	1211413	1211413	-	-28.003	0.00291374	MXD4	cg:1211413
8	6416086	6416086	+	-16.2162	0.00293432	WDR1	cg:6416086
2	26671421	26671421	+	-15.7895	0.00295883	ABTB2	cg:26671421
15	132997511	132997511	-	23.5417	0.00296634	ECEL1	cg:132997511
9	17297412	17297412	-	-14.2857	0.00296843	PCF11	cg:17297412
6	71137256	71137256	-	23.5714	0.00298038		cg:71137256
3	50055005	50055005	-	23.5714	0.00298038	POU3F3	cg:50055005
17	8665652	8665652	-	-12.5	0.00298562		cg:8665652
15	55569663	55569663	-	-14.8936	0.00301128	DUSP4	cg:55569663
9	66592110	66592110	-	14.6341	0.00302564	SLC26A9	cg:66592110
2	101919511	101919511	-	-14.6341	0.00302564	FAM81B	cg:101919511
1	219813299	219813299	-	14.6341	0.00302564	SMARCA2	cg:219813299
3	50055023	50055023	-	29.8535	0.00303293	POU3F3	cg:50055023
2	151650520	151650520	+	-18.4211	0.00305037		cg:151650520
3	2882397	2882397	+	13.9535	0.0030653	SDK1	cg:2882397
2	71630975	71630975	+	-10.5263	0.00308091		cg:71630975
6	58152101	58152101	+	-13.6364	0.00308385		cg:58152101
9	117186935	117186935	+	15.5556	0.00308576	TNN	cg:117186935
9	3466894	3466894	-	-24.6528	0.00309437	C11orf42	cg:3466894
13	205198190	205198190	-	12.8205	0.00309647	PRDM15	cg:205198190
1	268978441	268978441	+	-26.4783	0.00311288		cg:268978441
4	99298634	99298634	-	16.6223	0.00313945	HJV	cg:99298634
6	82861821	82861821	+	12.5	0.00317322	TMEM50A	cg:82861821
1	148232982	148232982	-	17.1429	0.0031812	ZNF516	cg:148232982
8	2917496	2917496	-	-30.1136	0.00319671	ABLIM2	cg:2917496
2	331798	331798	+	-14.2857	0.00322362	LMNTD2	cg:331798
4	27407680	27407680	-	-12.5	0.00322795	KCNV1	cg:27407680
7	23166576	23166576	-	19.6256	0.00323641	MRPS18B	cg:23166576
4	90409370	90409370	+	16	0.00324154	KCNJ9	cg:90409370
7	1193925	1193925	-	-15.3846	0.00325774	GMDS	cg:1193925
6	71425583	71425583	+	-15.3846	0.00325774	MTOR	cg:71425583
4	126024252	126024252	-	14.5833	0.00326597	BARHL2	cg:126024252
7	11248917	11248917	-	26.7001	0.00327412		cg:11248917
13	207673804	207673804	+	15	0.00327449	ADARB1	cg:207673804
9	12108730	12108730	-	15	0.00327449	CLNS1A	cg:12108730
3	107441914	107441914	+	-18.925	0.00329458	SLC30A6	cg:107441914
6	13693182	13693182	-	-19.1558	0.00329877	MTSS1L	cg:13693182
5	40143053	40143053	-	-13.3333	0.00330139		cg:40143053
7	42218539	42218539	+	-14.2857	0.00330559		cg:42218539
6	167697852	167697852	+	14.2857	0.00330559	PTPRF	cg:167697852
12	2917639	2917639	-	-30	0.0033246	RBFOX3	cg:2917639
1	246936807	246936807	-	9.94832	0.00334714	TAL2	cg:246936807
3	41040922	41040922	-	13.5135	0.00335493	CIAO3	cg:41040922
13	202950152	202950152	+	-13.0435	0.00335967		cg:202950152
5	7398944	7398944	+	12.766	0.00337175	EP300	cg:7398944
7	66802674	66802674	+	-19.9495	0.00338134		cg:66802674
3	70185744	70185744	+	-33.5714	0.00338213	EXOC6B	cg:70185744
14	31520180	31520180	+	15.5556	0.00340977	P2RX7	cg:31520180
18	19820464	19820464	+	-30.2953	0.00342279	CCDC136	cg:19820464
7	37377301	37377301	-	-12.1951	0.00345014	TRERF1	cg:37377301
1	112602715	112602715	+	-23.4432	0.00346205	FAM81A	cg:112602715
14	5958842	5958842	-	-23.9049	0.0034853	GFRA2	cg:5958842
6	63801184	63801184	-	-22.907	0.00349767	MMP23B	cg:63801184
3	41810166	41810166	-	-15.9279	0.00350219	ZNF484	cg:41810166
2	76937035	76937035	+	13.8889	0.00350659	MEX3D	cg:76937035
8	2656973	2656973	-	26.9353	0.00352249	CPZ	cg:2656973
9	8919983	8919983	+	30.1136	0.00352422	POLD3	cg:8919983
1	73365026	73365026	-	16.6667	0.00353049	BEND3	cg:73365026
9	9685324	9685324	+	16.2162	0.00354215	KLHL35	cg:9685324
6	78732497	78732497	-	-15.7895	0.00355315		cg:78732497
6	14869989	14869989	+	-15.7895	0.00355315	ZNF821	cg:14869989
18	1435207	1435207	-	24.4444	0.00356343	DNAJB6	cg:1435207
14	28152643	28152643	+	-14.7059	0.00358763	AACS	cg:28152643
1	273186815	273186815	-	-11.6279	0.00359434	FAM163B	cg:273186815
3	22889605	22889605	-	12.766	0.00362962	SCNN1B	cg:22889605
17	59031735	59031735	-	31.3636	0.00365766	GNAS	cg:59031735
17	59031719	59031719	-	31.3636	0.00365766	GNAS	cg:59031719
9	138314226	138314226	+	15.625	0.00368227	VSTM2A	cg:138314226
2	2696892	2696892	+	23.9394	0.00368327		cg:2696892
6	1332171	1332171	-	30.6498	0.00370529	BANP	cg:1332171
12	53263494	53263494	+	-9.375	0.00371243	ALOX15B	cg:53263494
13	207701619	207701619	-	-28.2609	0.00371998	ADARB1	cg:207701619
5	15116731	15116731	-	-13.8889	0.00376278	DHH	cg:15116731
6	59404155	59404155	-	-16.4223	0.00381929	PTPRH	cg:59404155
12	56214553	56214553	-	-15.9091	0.00384429	DNAH9	cg:56214553
18	45886292	45886292	-	-18.8645	0.00385312	SNX10	cg:45886292
10	47208482	47208482	-	-25.9582	0.00387892		cg:47208482
11	18543388	18543388	-	-16.6667	0.00389913	MLNR	cg:18543388
6	80690393	80690393	+	-15.3846	0.00390341	EPHB2	cg:80690393
1	219814556	219814556	-	-15	0.00390461	SMARCA2	cg:219814556
5	3536729	3536729	+	-14.2857	0.00390674	WNT7B	cg:3536729
5	18908992	18908992	+	13.9535	0.00390769	CALCOCO1	cg:18908992
12	61396889	61396889	+	-13.3333	0.00390938	MAP2K3	cg:61396889
18	53669916	53669916	-	-13.0435	0.00391014	SUGCT	cg:53669916
6	52249658	52249658	+	13.0435	0.00391014	NOVA2	cg:52249658
9	687169	687169	+	12.2449	0.00391213	ST5	cg:687169
3	48132654	48132654	+	-12.2449	0.00391213	SLC5A7	cg:48132654
7	78287323	78287323	-	14.5833	0.00394535	OR6S1	cg:78287323
4	1104111	1104111	-	-23.3333	0.0039492	MAFA	cg:1104111
6	69788763	69788763	+	-20.5128	0.00395438	SPSB1	cg:69788763
4	299271	299271	-	-31.0023	0.00395873		cg:299271
7	92380708	92380708	-	-11.9048	0.00397346	ZFP36L1	cg:92380708
14	73302119	73302119	+	24.0469	0.00397516	LRRC20	cg:73302119
2	132199135	132199135	-	26.1905	0.00403324	ADAMTS19	cg:132199135
7	56368802	56368802	-	22.2973	0.00407229	TMEM266	cg:56368802
1	134819449	134819449	+	23.794	0.00407905		cg:134819449
2	81766952	81766952	-	31.7949	0.00407943		cg:81766952
16	79101577	79101577	+	-15.1515	0.0040863	LPCAT1	cg:79101577
5	2010323	2010323	-	-11.1111	0.00413364		cg:2010323
6	42970080	42970080	-	-12.1951	0.00415345	LRP3	cg:42970080
2	60704923	60704923	-	28.882	0.00416234	F2RL3	cg:60704923
2	78793969	78793969	-	32.406	0.00416654	LTC4S	cg:78793969
6	49401791	49401791	+	29.0698	0.00418024	B3GNT8	cg:49401791
10	42693305	42693305	-	11.7647	0.0041938	KIF5B	cg:42693305
12	4445722	4445722	+	-32.7485	0.00419765	SEC14L1	cg:4445722
13	206732069	206732069	-	-12.766	0.00421788	RRP1	cg:206732069
7	98718175	98718175	+	14.5455	0.00422676	FLVCR2	cg:98718175
6	63158483	63158483	-	16.129	0.00424024		cg:63158483
11	778363	778363	+	29.5552	0.00426799	GJB2	cg:778363
1	21029881	21029881	-	29.7101	0.00427066	UTRN	cg:21029881
14	8082792	8082792	+	15	0.00427231	STC1	cg:8082792
8	124960964	124960964	+	-17.7778	0.00427625	BMPR1B	cg:124960964
13	71732378	71732378	+	12.8205	0.0042797	HMCES	cg:71732378
12	46888434	46888434	-	-15.7895	0.00429179	TIMM22	cg:46888434
9	63386499	63386499	+	-4.42478	0.00431772	MROH9	cg:63386499
14	6373062	6373062	+	-17.1429	0.00432546	NUDT18	cg:6373062
13	203969878	203969878	+	-15.625	0.00433529	DSCAM	cg:203969878
9	131604319	131604319	+	-31.0855	0.00433871	SLC30A1	cg:131604319
6	34922006	34922006	+	-26.3973	0.00434227	ZNF423	cg:34922006
3	18533685	18533685	+	-22.3894	0.00437926	SH2B1	cg:18533685
5	40144690	40144690	+	26.1159	0.00438769		cg:40144690
10	68250362	68250362	+	13.4615	0.00440587		cg:68250362
13	207194068	207194068	-	-30.7165	0.00441137		cg:207194068
7	3687815	3687815	-	12.1951	0.00442529	NRN1	cg:3687815
2	68970165	68970165	+	-12.1951	0.00442529	EIF3G	cg:68970165
3	6920178	6920178	-	11.7419	0.00446305	FOPNL	cg:6920178
2	221267	221267	+	13.1579	0.00450321	PKP3	cg:221267
4	894400	894400	+	-10.6383	0.00454811	FAM83H	cg:894400
15	133034408	133034408	+	28.1703	0.00455301	PRSS56	cg:133034408
15	68051478	68051478	+	12.766	0.00455346	PSMD14	cg:68051478
5	39927003	39927003	-	-4	0.00459464	OSBPL8	cg:39927003
15	81961727	81961727	-	-13.9535	0.00462058	HOXD3	cg:81961727
15	80460463	80460463	-	-13.9535	0.00462058	GPR155	cg:80460463
14	5955615	5955615	+	-7.14286	0.00462589	GFRA2	cg:5955615
12	46913247	46913247	+	22.4122	0.00462794	NXN	cg:46913247
9	40015318	40015318	-	14.2857	0.00463967	PLET1	cg:40015318
3	6430759	6430759	+	-14.2857	0.00463967	ZNF394	cg:6430759
6	66985278	66985278	+	24.9644	0.00464004	KCNAB2	cg:66985278
13	72021773	72021773	+	-18.3149	0.00464798	DNAJB8	cg:72021773
15	19747725	19747725	-	15.349	0.00466474	GPR39	cg:19747725
12	5069115	5069115	-	-26.2733	0.00466517		cg:5069115
10	20750003	20750003	+	30.8266	0.00469587	LHX9	cg:20750003
3	71237840	71237840	+	30.9179	0.00472283	DYSF	cg:71237840
6	73989946	73989946	+	-15.7895	0.00472774		cg:73989946
2	1143618	1143618	+	-8.33333	0.00476687	IFITM10	cg:1143618
6	77576208	77576208	-	-11.3208	0.00478872		cg:77576208
8	672325	672325	-	29.9248	0.0048252	NKX1-1	cg:672325
12	1055028	1055028	-	-13.1579	0.00482939	MYADML2	cg:1055028
14	28227146	28227146	+	-13.1579	0.00482939	DHX37	cg:28227146
7	91566533	91566533	+	-20.4545	0.00482995	ZFYVE26	cg:91566533
14	6354323	6354323	+	-10.2528	0.00484315	FAM160B2	cg:6354323
3	49114282	49114282	+	11.6279	0.00485031	NCK2	cg:49114282
2	82389535	82389535	+	29.5643	0.00486682	TMEM174	cg:82389535
1	98568789	98568789	+	12.2449	0.00487245	SMAD7	cg:98568789
13	207842423	207842423	-	-14.7059	0.00488439	POFUT2	cg:207842423
4	55939660	55939660	-	-24.1758	0.00488475	ZNF704	cg:55939660
11	1042125	1042125	+	-20.8978	0.00492752	IL17D	cg:1042125
3	68435164	68435164	+	11.8644	0.00495756	M1AP	cg:68435164
4	130645273	130645273	-	-12.5	0.00496962	BCL10	cg:130645273
14	65395356	65395356	+	18.9899	0.00497225	ARID5B	cg:65395356
6	55909657	55909657	+	18.9714	0.00497937		cg:55909657
14	129130905	129130905	+	-17.2823	0.00500504	GRK5	cg:129130905
1	250360883	250360883	+	13.9535	0.00503356	EPB41L4B	cg:250360883
18	54973866	54973866	+	-12.1951	0.00503588	POU6F2	cg:54973866
12	59798116	59798116	-	13.8889	0.00504073	ULK2	cg:59798116
3	132711908	132711908	-	-16.129	0.00504619	SH3YL1	cg:132711908
5	40126813	40126813	-	-7.13785	0.00510118		cg:40126813
5	796687	796687	-	11.6279	0.00516131	BRD1	cg:796687
12	4544576	4544576	+	11.6279	0.00516131	SEC14L1	cg:4544576
13	131664400	131664400	-	14.2857	0.0051616	FAM43A	cg:131664400
4	245289	245289	+	15.5556	0.00516228	ARHGAP39	cg:245289
9	7141267	7141267	+	-18.9286	0.00518695	PDE2A	cg:7141267
10	23736700	23736700	-	21.5511	0.00523401	TNNT2	cg:23736700
12	19158535	19158535	+	22.6005	0.00523922	TMEM101	cg:19158535
18	48735764	48735764	+	12.8205	0.00525179	DBNL	cg:48735764
17	57395756	57395756	+	18.0736	0.00525669		cg:57395756
7	33715959	33715959	+	18.0736	0.00525669	ZFAND3	cg:33715959
8	54589557	54589557	-	8.90893	0.00526606		cg:54589557
10	992404	992404	+	10	0.0052723	RGS2	cg:992404
8	77689796	77689796	+	11.1111	0.0052781	SH3D19	cg:77689796
10	63913031	63913031	+	12.5	0.00528663	SFMBT2	cg:63913031
1	269607823	269607823	-	-14.7059	0.00529227	IER5L	cg:269607823
2	136433673	136433673	-	14.5833	0.00529232	TCF7	cg:136433673
15	96891705	96891705	+	-26.6892	0.00530378	TMEFF2	cg:96891705
2	17131431	17131431	-	-24.3197	0.00531397	SYT13	cg:17131431
10	27733645	27733645	+	-13.0435	0.00536145	CTSL	cg:27733645
3	37867935	37867935	+	-14.2857	0.00536677	HMOX2	cg:37867935
14	141243999	141243999	-	14.2857	0.00536677	TUBGCP2	cg:141243999
7	716263	716263	-	-14.2857	0.00536677	FOXF2	cg:716263
6	988775	988775	-	-12.1951	0.00537891		cg:988775
2	150907888	150907888	+	13.3333	0.00540201	PDE6A	cg:150907888
6	9518565	9518565	-	16.9189	0.0054403	WWOX	cg:9518565
17	34793314	34793314	-	-13.6364	0.00544491	RBCK1	cg:34793314
12	1012518	1012518	-	11.7647	0.00544582	LRRC45	cg:1012518
5	40108586	40108586	-	22.4612	0.00545201		cg:40108586
6	84879777	84879777	+	27.1014	0.00546779	FAM76A	cg:84879777
12	60788328	60788328	+	12.9032	0.00548268	RAI1	cg:60788328
18	19284454	19284454	-	-15.8106	0.00549049	STRIP2	cg:19284454
8	88012313	88012313	-	29.9652	0.00549588	NOCT	cg:88012313
14	30523548	30523548	-	11.6279	0.00549655	B3GNT4	cg:30523548
15	137917002	137917002	+	-20.6522	0.0055042	ASB1	cg:137917002
5	80224743	80224743	-	-13.5135	0.00550593	TXNRD1	cg:80224743
11	6633887	6633887	+	-21.8221	0.00552197	SLC7A1	cg:6633887
3	12614605	12614605	+	30.5998	0.00552759		cg:12614605
13	207115799	207115799	-	11.5385	0.00553809		cg:207115799
7	75926441	75926441	-	-14.2857	0.0055386	CEBPE	cg:75926441
12	50639141	50639141	+	-32.1267	0.00554414	FBXO39	cg:50639141
12	6471769	6471769	+	23.9394	0.00555038	SLC9A3R1	cg:6471769
7	69560132	69560132	+	-28.323	0.00559571	PRKD1	cg:69560132
16	79249110	79249110	+	-15.625	0.00559629	TERT	cg:79249110
11	18298475	18298475	+	-11.1111	0.0056057	SETDB2	cg:18298475
7	3509537	3509537	+	14.8148	0.00562182	NRN1	cg:3509537
2	7755100	7755100	-	18.1872	0.00562606	RPS6KA4	cg:7755100
6	98163912	98163912	-	25.303	0.0056297		cg:98163912
15	131787697	131787697	-	12.8205	0.00563334	C2orf72	cg:131787697
1	239466227	239466227	+	-12.8205	0.00563334	TSTD2	cg:239466227
9	63363030	63363030	-	16.1905	0.00564131	MROH9	cg:63363030
2	9073104	9073104	-	30.1394	0.00564986	UBXN1	cg:9073104
9	122497489	122497489	+	25.4808	0.00566783	KIAA1614	cg:122497489
3	47370302	47370302	-	-12.5	0.00567991	EDAR	cg:47370302
2	82463154	82463154	+	-12.5	0.00569308		cg:82463154
6	29115331	29115331	-	20.1465	0.00570033	SMPD3	cg:29115331
5	40089718	40089718	+	-14.2857	0.0057167		cg:40089718
17	59129930	59129930	+	-10.2564	0.0057381	NELFCD	cg:59129930
6	63794592	63794592	+	-12.1951	0.00575039	MIB2	cg:63794592
9	58739907	58739907	-	-12.766	0.00576443	NTM	cg:58739907
9	122633411	122633411	+	-12.766	0.00576443	IER5	cg:122633411
3	126218741	126218741	+	-9.7561	0.00578701		cg:126218741
4	97404470	97404470	-	14.2857	0.00580909	LINGO4	cg:97404470
7	1979777	1979777	-	10	0.00584687		cg:1979777
3	40093020	40093020	-	11.6279	0.00585827	MEIOB	cg:40093020
4	14168659	14168659	+	21.1688	0.00586648	TRIB1	cg:14168659
6	375271	375271	+	-13.8889	0.00587327	DPEP1	cg:375271
6	879320	879320	-	13.8889	0.00587327	GALNS	cg:879320
6	44032957	44032957	-	13.3333	0.00587362	GPI	cg:44032957
15	59453454	59453454	+	12.7273	0.00587897		cg:59453454
3	11367502	11367502	+	-16.0256	0.00587997	LAT2	cg:11367502
5	39798041	39798041	-	-11.9949	0.00588902	OSBPL8	cg:39798041
4	612634	612634	-	27.0833	0.00589429	CYC1	cg:612634
14	114575260	114575260	-	11.2903	0.00589748	SH3PXD2A	cg:114575260
12	1496673	1496673	-	-22.027	0.00591611	SLC38A10	cg:1496673
7	477520	477520	+	22.027	0.00591611	EXOC2	cg:477520
3	39035448	39035448	-	22.824	0.00591971		cg:39035448
2	137137746	137137746	+	24.2754	0.00592474	CATSPER3	cg:137137746
7	30313522	30313522	-	-19.0364	0.00593669	HMGA1	cg:30313522
2	3379334	3379334	+	-27.7368	0.00597428	ANO1	cg:3379334
3	42695242	42695242	+	27.7368	0.00597428	WNK2	cg:42695242
17	41578694	41578694	+	-13.1579	0.00599286		cg:41578694
13	25932094	25932094	-	-16.8737	0.00599294	CCK	cg:25932094
12	4978729	4978729	+	-10.8696	0.00600511	CYGB	cg:4978729
2	59775114	59775114	-	-19.4617	0.00602479	ARRDC2	cg:59775114
15	121009385	121009385	-	-15.9226	0.00602743	FEV	cg:121009385
3	17452659	17452659	+	29.6818	0.00604947	HSD3B7	cg:17452659
12	4758878	4758878	-	-21.2302	0.00609028	MGAT5B	cg:4758878
3	115431778	115431778	+	21.1905	0.00609496	KLHL29	cg:115431778
7	445781	445781	-	29.1622	0.00609788	EXOC2	cg:445781
5	36002204	36002204	+	-12.5	0.00610201	TPH2	cg:36002204
5	40165129	40165129	-	15.7941	0.00610453		cg:40165129
6	160817273	160817273	-	-29.6722	0.00611113	TTC39A	cg:160817273
5	18383660	18383660	-	25.7416	0.00611117	SOAT2	cg:18383660
2	2668674	2668674	+	-18.6136	0.00611129		cg:2668674
14	6373086	6373086	+	-21.3853	0.00611161	NUDT18	cg:6373086
5	29358621	29358621	+	-8.88889	0.006113	TBC1D30	cg:29358621
11	3314980	3314980	-	30.5556	0.00611339	ATP8A2	cg:3314980
5	15853467	15853467	-	29.4872	0.00613635	AQP2	cg:15853467
1	36065167	36065167	+	10.2041	0.00613645	RSPO3	cg:36065167
17	61938975	61938975	+	16.4211	0.00615128	SLCO4A1	cg:61938975
8	2805782	2805782	+	-12.1951	0.00615308	HTRA3	cg:2805782
8	32433190	32433190	-	-12.1951	0.00615308	LIMCH1	cg:32433190
10	24068223	24068223	-	12.1951	0.00615308	NAV1	cg:24068223
3	3862305	3862305	+	15.1515	0.00617641	SLC29A4	cg:3862305
4	79384099	79384099	+	30.3947	0.00618324	EFCAB1	cg:79384099
8	4220157	4220157	+	13.2075	0.00618849	PPP2R2C	cg:4220157
1	121578654	121578654	+	-17.3168	0.00621484	SLC27A2	cg:121578654
6	65319097	65319097	-	-23.4127	0.00622049	CEP104	cg:65319097
11	3273297	3273297	+	-27.5745	0.00622266	ATP8A2	cg:3273297
6	103344312	103344312	+	32.348	0.00623044		cg:103344312
3	37667305	37667305	+	14.7059	0.00623775		cg:37667305
15	77450741	77450741	+	18.1319	0.00623907	METTL8	cg:77450741
10	39173337	39173337	+	-11.4286	0.00624359	MKX	cg:39173337
9	66480501	66480501	-	11.6279	0.00624894	RAB29	cg:66480501
3	19797471	19797471	-	-25.6391	0.00625015	KDM8	cg:19797471
2	951249	951249	-	10.8108	0.00627359	MOB2	cg:951249
9	51992436	51992436	-	-11.3636	0.00629398	ESAM	cg:51992436
8	2769117	2769117	-	14.2857	0.00629591	ACOX3	cg:2769117
14	38560473	38560473	-	-10.2564	0.00630041	DTX1	cg:38560473
6	78179153	78179153	-	-13.0435	0.00631954	TMCO4	cg:78179153
15	25233266	25233266	-	-11.1111	0.00633724		cg:25233266
3	70577247	70577247	+	15.9879	0.00637602	CYP26B1	cg:70577247
13	122509867	122509867	-	-24.031	0.0063818	EPHB3	cg:122509867
3	735466	735466	-	-27.464	0.00638763	C7orf50	cg:735466
6	53080701	53080701	-	13.3333	0.00639414	INAFM1	cg:53080701
5	3186843	3186843	+	-11.7647	0.00639991	TRMU	cg:3186843
12	398039	398039	+	19.1429	0.00640303	ZNF750	cg:398039
1	137719494	137719494	+	13.5135	0.00640365	IGF1R	cg:137719494
12	4445715	4445715	+	13.5135	0.00640365	SEC14L1	cg:4445715
8	4272860	4272860	+	30.3698	0.00640626	PPP2R2C	cg:4272860
3	41442977	41442977	-	-19.5294	0.00641795	LUC7L	cg:41442977
7	31160855	31160855	-	10.6383	0.00641883	ZNF76	cg:31160855
4	128025701	128025701	+	24.2424	0.00642384	PKN2	cg:128025701
12	820057	820057	-	-20.3488	0.0064334		cg:820057
2	143136220	143136220	+	-33.3333	0.00646844	PCDHGC5	cg:143136220
7	36810457	36810457	-	-26.9079	0.00647256	MDFI	cg:36810457
6	52689943	52689943	-	17.2395	0.00648126	AP2S1	cg:52689943
2	6607104	6607104	-	23.8095	0.00650473	SIPA1	cg:6607104
1	269801736	269801736	-	-17.7778	0.00654356		cg:269801736
14	140491075	140491075	-	-12.5	0.00654671	DPYSL4	cg:140491075
5	547117	547117	-	19.7222	0.00654697	MOV10L1	cg:547117
5	88684982	88684982	-	-12.9032	0.00655635		cg:88684982
7	74959541	74959541	-	18.3661	0.00656451	ADCY4	cg:74959541
17	44834191	44834191	-	-16.8234	0.00658238	PTPRT	cg:44834191
9	139226741	139226741	+	-15.3885	0.00660598	EGFR	cg:139226741
13	100454326	100454326	+	-12.792	0.00661952	ARL14	cg:100454326
18	44805913	44805913	+	-11.9048	0.00663162	TAX1BP1	cg:44805913
6	3564532	3564532	-	-26.5685	0.00663341	FAM92B	cg:3564532
3	9694716	9694716	-	26.1111	0.00665283	SH2B2	cg:9694716
6	1275048	1275048	+	29.2683	0.00666915	ZNF469	cg:1275048
6	65199652	65199652	-	11.6279	0.00667133	TP73	cg:65199652
13	206834471	206834471	-	-11.6279	0.00667133	AGPAT3	cg:206834471
14	41624296	41624296	-	18.052	0.00669196		cg:41624296
7	943268	943268	-	11.3636	0.00670936	FOXC1	cg:943268
14	94602	94602	+	22.2284	0.00672985		cg:94602
12	398094	398094	+	-11.1111	0.00676546	ZNF750	cg:398094
9	46303828	46303828	-	-10.8696	0.00678082	HMBS	cg:46303828
6	52211285	52211285	-	10.8696	0.00678082	MYPOP	cg:52211285
18	47349401	47349401	+	-27.7273	0.00678429	OSBPL3	cg:47349401
5	72928326	72928326	-	-14.7059	0.00678616	PDZRN4	cg:72928326
3	16144271	16144271	+	-14.7059	0.00678616		cg:16144271
7	29729154	29729154	+	-23.5435	0.00681172	SYNGAP1	cg:29729154
6	48677642	48677642	-	16.0542	0.00681419	HIPK4	cg:48677642
6	76026093	76026093	-	10.6383	0.00681443	RCC2	cg:76026093
9	63391898	63391898	-	14.2494	0.00682384	MROH9	cg:63391898
3	40376620	40376620	+	13.0435	0.0068731	TELO2	cg:40376620
3	3657131	3657131	+	-13.0435	0.0068731	RADIL	cg:3657131
16	77974453	77974453	-	-13.8889	0.00687648	IRX1	cg:77974453
5	4485465	4485465	-	-10.2041	0.00687779	PRR5	cg:4485465
9	63373677	63373677	-	9.62015	0.00690637	MROH9	cg:63373677
3	1964287	1964287	-	-13.5135	0.00691811	AMZ1	cg:1964287
14	6839728	6839728	-	21.5661	0.00692745		cg:6839728
1	90741293	90741293	+	-10.2564	0.00693304	COL12A1	cg:90741293
13	206800773	206800773	-	-13.1579	0.00695763	AGPAT3	cg:206800773
6	71425567	71425567	+	-13.1579	0.00695763	MTOR	cg:71425567
7	75576032	75576032	-	-13.1579	0.00695763	ZFHX2	cg:75576032
14	30658679	30658679	-	13.1579	0.00695763	MLXIP	cg:30658679
11	8455273	8455273	-	13.1579	0.00695763	FRY	cg:8455273
5	39917958	39917958	-	17.6535	0.00696463	OSBPL8	cg:39917958
6	48549996	48549996	+	11.7647	0.00697605	TTC9B	cg:48549996
2	1643040	1643040	+	12.8205	0.00699518	TSSC4	cg:1643040
6	165411504	165411504	-	-21.8367	0.00701235	MAST2	cg:165411504
5	29248547	29248547	-	12.5	0.00703092	TBC1D30	cg:29248547
7	52577219	52577219	+	12.5	0.00703092	PDE8A	cg:52577219
2	9073107	9073107	-	29.8311	0.0070404	UBXN1	cg:9073107
14	81579661	81579661	+	30.4201	0.00706013	ZMIZ1	cg:81579661
13	205278220	205278220	-	12.1951	0.00706497	C2CD2	cg:205278220
1	269575735	269575735	+	12	0.00706598	IER5L	cg:269575735
12	58956070	58956070	-	12	0.00706598		cg:58956070
18	456069	456069	+	20.6723	0.00707816	VIPR2	cg:456069
12	33292064	33292064	+	-11.9048	0.00709745	SCPEP1	cg:33292064
6	52086276	52086276	+	11.9048	0.00709745	BHMG1	cg:52086276
7	7712123	7712123	-	-27.7778	0.0071024	ELOVL2	cg:7712123
5	267494	267494	-	19.5283	0.00712057	SBF1	cg:267494
9	63386894	63386894	-	-13.1647	0.00712468	MROH9	cg:63386894
8	84122543	84122543	-	-11.1111	0.00713163	FREM3	cg:84122543
11	154920	154920	+	-30.4762	0.00715644	RNF17	cg:154920
1	130389909	130389909	-	11.3636	0.00715811	DLL4	cg:130389909
4	97849287	97849287	+	19.2619	0.00715969	PSMB4	cg:97849287
5	19353751	19353751	-	-11.1111	0.00718648	SMUG1	cg:19353751
9	53413278	53413278	+	11.1111	0.00718648	DCPS	cg:53413278
12	769230	769230	-	-13.7255	0.00721541	CSNK1D	cg:769230
12	23582330	23582330	-	-13.7255	0.00721541	ARHGAP23	cg:23582330
7	75241198	75241198	-	30.7255	0.00725263	CARMIL3	cg:75241198
2	14468397	14468397	+	16.0784	0.00727152		cg:14468397
4	101915015	101915015	+	14.2857	0.0072997	TBX15	cg:101915015
5	19303399	19303399	+	-10.8108	0.00730813	HOXC4	cg:19303399
3	30649096	30649096	-	-27.4017	0.00731983		cg:30649096
4	119643117	119643117	-	-22.8618	0.00732578	DPYD	cg:119643117
17	25883189	25883189	+	-18.3402	0.00733139	BFSP1	cg:25883189
14	42195322	42195322	-	17.6575	0.00733339		cg:42195322
8	9677722	9677722	+	30	0.00734346	BOD1L1	cg:9677722
12	25701416	25701416	-	28.6111	0.00734439	NGFR	cg:25701416
6	53080709	53080709	-	12.766	0.00736985	INAFM1	cg:53080709
2	150260161	150260161	-	8.69565	0.0073847	ABLIM3	cg:150260161
9	66212406	66212406	+	-26.332	0.00738798	MFSD4A	cg:66212406
6	87373705	87373705	-	-14.2857	0.0074251	LAPTM5	cg:87373705
5	3644509	3644509	-	-11.5385	0.00742558	WNT7B	cg:3644509
7	52737048	52737048	-	-19.6429	0.00742894	ALPK3	cg:52737048
14	6820387	6820387	+	-17.2222	0.0074372	SORBS3	cg:6820387
12	60819574	60819574	-	-17.2222	0.0074372	RAI1	cg:60819574
1	100002407	100002407	-	-13.8889	0.00745489		cg:100002407
1	216977171	216977171	-	-23.2997	0.00747067	JAK2	cg:216977171
8	54681690	54681690	-	-13.0435	0.00748431		cg:54681690
3	76965885	76965885	-	13.0435	0.00748431	SLC1A4	cg:76965885
6	161616706	161616706	+	13.1579	0.00750964	DMRTA2	cg:161616706
8	75926773	75926773	+	-24.7619	0.00752275	TRIM2	cg:75926773
10	66982911	66982911	+	-23.8049	0.00752294	PITRM1	cg:66982911
11	2827338	2827338	-	29.6221	0.00752354		cg:2827338
7	65706518	65706518	+	-26.9032	0.00753915	EGLN3	cg:65706518
14	107811099	107811099	+	-12.5	0.0075588	OPALIN	cg:107811099
7	88965897	88965897	+	-30.1552	0.00756121	CHURC1	cg:88965897
2	1784705	1784705	-	-11.7647	0.00757151	KCNQ1	cg:1784705
17	28957874	28957874	-	-12.1951	0.00758153	KIZ	cg:28957874
4	109907969	109907969	-	12.1951	0.00758153	KCNC4	cg:109907969
5	5497009	5497009	-	12.1951	0.00758153	MPPED1	cg:5497009
5	2910941	2910941	-	-12.1951	0.00758153	GRAMD4	cg:2910941
4	123335061	123335061	+	12.1951	0.00758153	GCLM	cg:123335061
14	50946209	50946209	-	-13.3333	0.00760645	TSSK2	cg:50946209
14	112211120	112211120	+	27.0349	0.00763661	TLX1	cg:112211120
18	10470063	10470063	+	-12	0.00764113	UBN2	cg:10470063
18	45322174	45322174	+	-11.3636	0.00764341	EVX1	cg:45322174
8	120402105	120402105	+	27.663	0.00768072	DDIT4L	cg:120402105
17	12494615	12494615	-	-16.745	0.00768892		cg:12494615
6	68682447	68682447	+	-10.8108	0.0076996	ERRFI1	cg:68682447
1	83010507	83010507	+	-10.4167	0.00771364	PGM3	cg:83010507
6	167316258	167316258	+	13.6364	0.00773704	B4GALT2	cg:167316258
15	133873770	133873770	-	17.1984	0.00773997	USP40	cg:133873770
9	63362876	63362876	-	-8.963	0.00774703	MROH9	cg:63362876
1	239450413	239450413	+	-26.0369	0.00776272	TSTD2	cg:239450413
6	112607212	112607212	-	-23.003	0.00779573	CDH2	cg:112607212
8	32410928	32410928	-	25.4743	0.00779634		cg:32410928
5	40058625	40058625	-	-17.561	0.00781209	OSBPL8	cg:40058625
12	50878889	50878889	-	24.3444	0.00782442	PIMREG	cg:50878889
15	63562981	63562981	-	-12.1212	0.00782709	GPD2	cg:63562981
3	112435460	112435460	-	19.281	0.00784097	CIB4	cg:112435460
5	1475828	1475828	-	19.281	0.00784097	FAM19A5	cg:1475828
14	135390275	135390275	-	18.3794	0.00786833	FANK1	cg:135390275
6	53882557	53882557	+	-24.4565	0.00788746		cg:53882557
6	81577514	81577514	+	-11.3208	0.00788933		cg:81577514
9	138691235	138691235	+	31.4286	0.00789115	VSTM2A	cg:138691235
6	40605833	40605833	-	-17.0437	0.00789817	ZNF536	cg:40605833
17	30003409	30003409	-	22.5041	0.00791238	FOXA2	cg:30003409
14	104564548	104564548	-	-11.1111	0.00794117	CYP26A1	cg:104564548
11	1574630	1574630	-	23.8345	0.00794996		cg:1574630
2	23949830	23949830	+	-22.6164	0.00797241	C11orf74	cg:23949830
5	15310769	15310769	+	-23.3333	0.00799456	C1QL4	cg:15310769
4	110607646	110607646	+	-21.4706	0.00800185	AMIGO1	cg:110607646
5	9262460	9262460	-	-11.7647	0.00802059	SUN2	cg:9262460
17	48069643	48069643	+	-27.0169	0.00802118	ZSWIM1	cg:48069643
8	1574126	1574126	-	14.2857	0.00802726	SH3BP2	cg:1574126
1	145571700	145571700	+	-14.2857	0.00802726	PCSK6	cg:145571700
8	18763883	18763883	+	-28.0859	0.00803699	SOD3	cg:18763883
12	23907576	23907576	-	22.01	0.00804503	KPNB1	cg:23907576
4	125868717	125868717	+	27.7048	0.00807473	ZNF644	cg:125868717
4	7144260	7144260	+	-22.3911	0.00807555	ZFAT	cg:7144260
5	18202222	18202222	+	14.2857	0.00808048	KRT18	cg:18202222
13	6890023	6890023	+	-13.8889	0.00809276	EFHB	cg:6890023
16	69173003	69173003	+	19.1511	0.00810046	FAM114A2	cg:69173003
6	1045283	1045283	-	28.8462	0.00811027	IL17C	cg:1045283
15	54725979	54725979	+	-12.5	0.00811166	RBPMS	cg:54725979
18	45457371	45457371	-	-12.5	0.00811166	HOXA3	cg:45457371
5	40051856	40051856	+	13.1579	0.00811514	OSBPL8	cg:40051856
15	138608151	138608151	-	-13.1579	0.00811514	HDAC4	cg:138608151
3	818526	818526	+	-12.8205	0.00812537	UNCX	cg:818526
9	134710741	134710741	+	12.8205	0.00812537	PLXNA2	cg:134710741
6	164971538	164971538	+	12.8205	0.00812537	DMBX1	cg:164971538
9	129585863	129585863	-	-26.8421	0.0081299	PROX1	cg:129585863
18	45467036	45467036	-	11.7647	0.00813668	HOXA2	cg:45467036
6	58145710	58145710	+	-17.5725	0.0081416		cg:58145710
14	31173914	31173914	-	-12.1951	0.00814415		cg:31173914
9	26003992	26003992	+	-12.1951	0.00814415	SMCO4	cg:26003992
6	94803138	94803138	+	-17.1717	0.00814945	RRAGC	cg:94803138
12	61472524	61472524	+	11.9048	0.0081528		cg:61472524
2	141285251	141285251	+	11.6279	0.008161	PROB1	cg:141285251
17	47047647	47047647	-	24.8889	0.00816369	ADA	cg:47047647
4	99298095	99298095	-	6.38298	0.00816836	HJV	cg:99298095
5	88569946	88569946	+	11.3636	0.00816878		cg:88569946
2	17593201	17593201	-	-17.0652	0.00817388	TSPAN18	cg:17593201
5	17209998	17209998	+	-10.8696	0.00818324	FIGNL2	cg:17209998
12	21867730	21867730	+	-10.8696	0.00818324	CCR7	cg:21867730
2	1021978	1021978	+	10.4167	0.00819637	DUSP8	cg:1021978
9	462957	462957	-	-10.2041	0.00820249	NRIP3	cg:462957
11	1293670	1293670	-	10.2041	0.00820249	SAP18	cg:1293670
14	72959043	72959043	-	15.9596	0.00820684	H2AFY2	cg:72959043
12	36957904	36957904	+	29.2269	0.00821021	TBX2	cg:36957904
5	63684693	63684693	+	12.1212	0.00831099	C1S	cg:63684693
3	125352937	125352937	+	-17.7755	0.00831356	ROCK2	cg:125352937
4	101419678	101419678	+	-14.524	0.00832592		cg:101419678
5	2699240	2699240	+	16.6967	0.00840547	TBC1D22A	cg:2699240
2	150416502	150416502	-	-16.6967	0.00840547	AFAP1L1	cg:150416502
2	81060904	81060904	+	25	0.0084086	HK3	cg:81060904
9	62490017	62490017	-	27.0127	0.00841268	GUCY1A2	cg:62490017
6	47195813	47195813	+	-29.6791	0.00842679	SPINT2	cg:47195813
6	63550827	63550827	+	-19	0.00843218	C1QTNF12	cg:63550827
6	27556440	27556440	-	-18.7299	0.00843361	CA7	cg:27556440
6	59388052	59388052	+	21.5369	0.00849985	SYT5	cg:59388052
14	141294205	141294205	+	-11.3208	0.00850325	CALY	cg:141294205
3	1814831	1814831	+	-19.1584	0.00851076	LFNG	cg:1814831
15	101285636	101285636	-	-14.8485	0.0085252	SF3B1	cg:101285636
6	1091578	1091578	-	27.381	0.00855851	ZC3H18	cg:1091578
8	48295272	48295272	+	8.88889	0.00855926		cg:48295272
13	97001876	97001876	-	10.8108	0.0085642	CCNL1	cg:97001876
8	2811780	2811780	+	10.8108	0.0085642	HTRA3	cg:2811780
3	34257577	34257577	+	-10.8108	0.0085642	TMEM114	cg:34257577
12	51490919	51490919	+	23.0769	0.0085645		cg:51490919
6	51248181	51248181	+	26.0684	0.00856986	BCL3	cg:51248181
1	267887846	267887846	-	25.4167	0.00860766	SLC2A8	cg:267887846
11	77234293	77234293	-	-12.5	0.00863533	NAXD	cg:77234293
8	1574146	1574146	-	-12.5	0.00863533	SH3BP2	cg:1574146
14	141395505	141395505	+	22.0736	0.0086393		cg:141395505
12	25380954	25380954	-	-14.0392	0.0086956		cg:25380954
6	45264508	45264508	+	27.0588	0.00871037	NPHS1	cg:45264508
17	43664890	43664890	+	10.7143	0.00871455		cg:43664890
7	38011879	38011879	+	10.6383	0.0087211	CNPY3	cg:38011879
3	38194186	38194186	+	10.5263	0.00873394	ADCY9	cg:38194186
15	138889909	138889909	+	-11.3636	0.00873818	NDUFA10	cg:138889909
2	379563	379563	-	-11.6279	0.00874439	CDHR5	cg:379563
12	47563458	47563458	-	11.6279	0.00874439	DOC2B	cg:47563458
6	82401543	82401543	+	11.9048	0.0087509	CLIC4	cg:82401543
3	41547269	41547269	-	12.1951	0.00875771	MPG	cg:41547269
12	1400828	1400828	-	-9.7561	0.00877187	BAHCC1	cg:1400828
14	4289141	4289141	-	-9.7561	0.00877187	ATP6V1B2	cg:4289141
2	76501421	76501421	-	12.8205	0.00877238	MKNK2	cg:76501421
9	65351703	65351703	-	13.1579	0.00878028	LRRN2	cg:65351703
3	79824407	79824407	+	-13.1579	0.00878028		cg:79824407
5	99819878	99819878	-	13.1579	0.00878028		cg:99819878
1	149516947	149516947	-	13.8889	0.00879738	ZNF407	cg:149516947
13	35987171	35987171	+	13.8889	0.00879738	ACTR8	cg:35987171
3	163443	163443	-	-17.0087	0.00880335	FAM20C	cg:163443
7	530570	530570	-	-14.2857	0.00880664	FOXQ1	cg:530570
5	66216193	66216193	-	-14.7059	0.00881643	CCND2	cg:66216193
16	36470902	36470902	-	-21.8045	0.00884528	ACTBL2	cg:36470902
13	71031372	71031372	-	-16.6667	0.00885443	IQSEC1	cg:71031372
2	76227587	76227587	+	16.6667	0.00885443	TMPRSS9	cg:76227587
13	90188447	90188447	-	27.2811	0.00885561	PFN2	cg:90188447
5	51953366	51953366	-	-15.8211	0.00889764	GOLT1B	cg:51953366
18	6125943	6125943	+	-23.6474	0.00889773	AGAP3	cg:6125943
6	19891306	19891306	+	13.0435	0.00890874	MMP15	cg:19891306
2	1257345	1257345	-	-26.5766	0.00892211	LSP1	cg:1257345
9	129056230	129056230	-	-16.2791	0.0089393	CENPF	cg:129056230
7	1859881	1859881	+	-17.1189	0.00894023	RIPK1	cg:1859881
2	324444	324444	-	-8.88889	0.00894524	LMNTD2	cg:324444
6	62059023	62059023	-	-26.9444	0.00895929		cg:62059023
1	272860213	272860213	+	-26.087	0.00897043	ABO	cg:272860213
1	269935397	269935397	-	25.9868	0.00901138	PTGES	cg:269935397
2	2342752	2342752	+	11.7647	0.00902292		cg:2342752
13	195998105	195998105	-	-10.8108	0.00904189		cg:195998105
1	267887852	267887852	-	18.6905	0.0090499	SLC2A8	cg:267887852
14	108907666	108907666	-	-29.2459	0.00907093	UBTD1	cg:108907666
1	7431005	7431005	-	-22.8745	0.00909286	IGF2R	cg:7431005
7	57112605	57112605	-	-30.1471	0.00911284	PSTPIP1	cg:57112605
1	265645697	265645697	+	-18.3271	0.00911792	ARPC5L	cg:265645697
7	56026717	56026717	-	-23.9142	0.0091184	FBXO22	cg:56026717
8	2141808	2141808	-	25.3003	0.00912387	LRPAP1	cg:2141808
12	37352779	37352779	+	12.2449	0.00913897	BCAS3	cg:37352779
1	7414763	7414763	+	-20.5128	0.00914571	SLC22A1	cg:7414763
12	1152785	1152785	-	29.0476	0.00915069	GCGR	cg:1152785
15	25233285	25233285	-	-15.2174	0.00917349		cg:25233285
12	1425882	1425882	+	16.6462	0.00919888	BAHCC1	cg:1425882
3	71546588	71546588	-	-22.3228	0.00920013		cg:71546588
15	95950258	95950258	-	-12.5	0.00920183	MYO1B	cg:95950258
14	29423665	29423665	-	-11.4286	0.00920618	RILPL1	cg:29423665
9	63390491	63390491	+	-13.9724	0.00920753	MROH9	cg:63390491
12	7449898	7449898	-	28.7879	0.00924026		cg:7449898
1	109101813	109101813	+	10	0.00924049	TPM1	cg:109101813
16	43384219	43384219	+	-26.0977	0.00925413	CWC27	cg:43384219
11	76175182	76175182	+	27.5974	0.00929972	MYO16	cg:76175182
14	7351862	7351862	+	-6.49351	0.0093033		cg:7351862
2	16620205	16620205	+	10.8696	0.00931381	CRY2	cg:16620205
14	132562578	132562578	-	-17.7273	0.00931999	IKZF5	cg:132562578
5	78173922	78173922	+	-12.5	0.0093253	HDAC7	cg:78173922
1	2375162	2375162	-	-12.5	0.0093253	RPS6KA2	cg:2375162
3	4923691	4923691	+	24.6189	0.0093428	CYTH3	cg:4923691
15	139021585	139021585	+	11.3636	0.00935597	NDUFA10	cg:139021585
15	80460457	80460457	-	-11.6279	0.00937866	GPR155	cg:80460457
12	3176378	3176378	-	-11.1111	0.00938285	C1QTNF1	cg:3176378
9	7788211	7788211	+	-25.1568	0.00938657	ARHGEF17	cg:7788211
5	46076401	46076401	-	-12.1212	0.00939603	MRPS35	cg:46076401
9	26865411	26865411	+	11.9048	0.00940254	AMOTL1	cg:26865411
16	78031620	78031620	-	13.3333	0.00941156	IRX2	cg:78031620
3	36449976	36449976	+	20.935	0.00943217		cg:36449976
12	14793446	14793446	+	-23.7427	0.00944854	TEX2	cg:14793446
4	8185444	8185444	+	-25.1229	0.00945506	SLA	cg:8185444
17	57742890	57742890	-	22.8632	0.00945735	RAE1	cg:57742890
9	63376924	63376924	-	-16.4125	0.00945986	MROH9	cg:63376924
6	27923167	27923167	-	12.8205	0.00948235	PLEKHG4	cg:27923167
8	11050	11050	-	-15.6047	0.00948563	PIGG	cg:11050
6	34568740	34568740	-	-13.1579	0.00951208	ADCY7	cg:34568740
1	165101780	165101780	+	-13.1579	0.00951208		cg:165101780
5	40081727	40081727	-	8.06452	0.00952668	OSBPL8	cg:40081727
17	59031717	59031717	-	27.7778	0.00952722	GNAS	cg:59031717
12	1371811	1371811	+	10	0.00952835	BAHCC1	cg:1371811
12	23582323	23582323	+	-11.7647	0.00953024	ARHGAP23	cg:23582323
17	14489711	14489711	-	17.561	0.00955178	GPCPD1	cg:14489711
2	77077221	77077221	-	-11.7647	0.00958268	GAMT	cg:77077221
4	120801978	120801978	+	14.6667	0.00958867	PTBP2	cg:120801978
8	41421444	41421444	+	8.75	0.00959642	KIT	cg:41421444
8	41524811	41524811	-	10.6287	0.00960545	KIT	cg:41524811
8	435589	435589	-	-27.2727	0.00961885		cg:435589
1	4965786	4965786	-	25.1852	0.00967486	QKI	cg:4965786
1	113933014	113933014	-	-18.4444	0.00968423	AQP9	cg:113933014
1	1111960	1111960	-	29.8246	0.00971543	SMOC2	cg:1111960
7	68592932	68592932	+	-10.5263	0.00971775	COCH	cg:68592932
1	269302352	269302352	-	-17.0122	0.00971781	SH3GLB2	cg:269302352
11	78785865	78785865	+	-17.0122	0.00971781	ATP4B	cg:78785865
7	100180973	100180973	+	12	0.00972635	CIPC	cg:100180973
6	84879796	84879796	+	22.2826	0.00973166	FAM76A	cg:84879796
10	24146963	24146963	+	13.0435	0.00973911	SHISA4	cg:24146963
2	4246579	4246579	+	-11.4286	0.00976218	CPT1A	cg:4246579
9	7767142	7767142	-	-11.4286	0.00976218	ARHGEF17	cg:7767142
3	38815037	38815037	+	-27.1115	0.00979987	ZNF174	cg:38815037
4	10453618	10453618	+	10	0.00981487	FAM49B	cg:10453618
1	273654214	273654214	+	-22.2222	0.00982721	RXRA	cg:273654214
3	132293397	132293397	+	22.2222	0.00982721	PXDN	cg:132293397
9	50093530	50093530	-	18.1818	0.00982843	CLMP	cg:50093530
3	49579164	49579164	-	18.1522	0.00983808	GPR45	cg:49579164
1	166438037	166438037	-	10.2041	0.00984613	CORO2B	cg:166438037
5	22862889	22862889	+	9.83607	0.00986164	DTX3	cg:22862889
6	71056509	71056509	+	-10.2564	0.00987655	CASZ1	cg:71056509
2	3178170	3178170	-	-10.2564	0.00987655	PPFIA1	cg:3178170
8	137166306	137166306	-	-11.1111	0.00993492		cg:137166306
18	4431596	4431596	-	29.257	0.00994085		cg:4431596
18	52011	52011	-	17.7778	0.00994891	VIPR2	cg:52011
1	273343864	273343864	-	-10.8696	0.00994927	SARDH	cg:273343864
3	39154067	39154067	+	-18.6018	0.00996824	BICDL2	cg:39154067
10	50769933	50769933	+	-13.3333	0.00996961	KIAA1217	cg:50769933
17	62070691	62070691	-	-18.5805	0.00997059	OGFR	cg:62070691
6	44985301	44985301	+	-11.1111	0.00998717	TMEM147	cg:44985301
6	27422018	27422018	-	11.1111	0.00998717	DYNC1LI2	cg:27422018
2	137371962	137371962	-	-11.1111	0.00998717		cg:137371962
1	262428340	262428340	-	-11.1111	0.00998717		cg:262428340
